# Supplementary material for: Clenbuterol exerts antidiabetic activity through metabolic reprogramming of skeletal muscle cells
Source: Nat Commun. 2022 Jan 10;13:22. doi: 10.1038/s41467-021-27540-w (PMC8748640; doi:10.1038/s41467-021-27540-w)
Supplement: Supplementary file 3 — Supplementary Data 1 [file 41467_2021_27540_MOESM3_ESM.xlsx]

## Sheet: Data Key & Explanation
	Data Key & Explanation
HeatMap Description	This is the statistical heat map data table associated with the statsitical anlaysis of the data.
	Chemical Annotation Descriptions
PATHWAY SORTORDER	An internally-generated number intended for sorting compounds by biochemical SUPER PATHWAY and SUB PATHWAY
BIOCHEMICAL NAME	The name of the identified biochemical
Biochemical Name	Indicates a compound that has been confirmed based on an authentic chemical standard and we are highly confident in its identity. (Metabolomics Standards Initiative Tier 1 identification)
Biochemical Name*	Indicates a compound that has not been confirmed based on a standard, but we are confident in its identity. (Not Tier 1)
Biochemical Name**	Indicates a compound for which a standard is not available, but we are reasonably confident in its identity or the information provided. (Not Tier 1)
Biochemical Name (#) or [#]	Indicates a compound that is a structural isomer of another compound in the Metabolon spectral library. For example, a steroid that may be sulfated at one of several positions that are indistinguishable by the mass spectrometry data or a diacylglycerol for which more than one stereospecific molecule exists.
SUPER PATHWAY	The general biochemical class assigned to the identified biochemical (e.g. lipid, amino acid, carbohydrate, etc.) intended for sorting compounds by broad biochemical classes
SUB PATHWAY	A more specific biochemical class assigned to the identified biochemical (e.g. TCA cycle, monoacylglycerols, etc.) intended for grouping/sorting compounds by biochemical pathway/class
PLATFORM	The Metabolon untargeted metabolomics platform consists of four different methods (i.e. Pos Late, Pos Early, Polar, and Neg). This column indicates which method was used to report the values associated with the detected biochemical.
COMP ID	An internally-generated Metabolon compound identifier
KEGG	An alphanumeric compound identifier and link to compound information in the Kyoto Encyclopedia of Genes and Genomes (KEGG)
HMDB	An alphanumeric compound identifier and link to compound information maintained by the Human Metabolome Database (HMDB)
PUBCHEM	A unique numerical identifier assigned by the National Center for Biotechnology Information (NCBI) and searchable in the PubChem database
CHEM ID	Unique identifier for each biochemical. CHEM IDs are listed in the top row of the data tabs of the accompanying client data table (CDT) file.
CAS	A unique numerical identifier assigned by the Chemical Abstracts Service (CAS) to every chemical substance described in the open scientific literature
	Statistical Analysis/Descriptors
FOLD CHANGE	Indicates the ratio of the mean scaled intesity for a metabolite between two experimental groups.
0.55	Green: indicates significant difference (p≤0.05) between the groups shown, metabolite ratio of < 1.00
0.76	Light Green: narrowly missed statistical cutoff for significance 0.05<p<0.10, metabolite ratio of < 1.00
1.71	Red: indicates significant difference (p≤0.05) between the groups shown; metabolite ratio of ≥ 1.00
1.32	Light Red: narrowly missed statistical cutoff for significance 0.05<p<0.10, metabolite ratio of ≥ 1.00
1.2	Non-colored text and cell: mean values are not significantly different for that comparison
	Blue: indicates significant (p≤0.05) ANOVA effect.
	Light Blue: indicates 0.05<p<0.10 ANOVA effect
P-VALUE	p-values for each comparison is derived from the Natural Log-Transformed Data using the corresponding statistical analysis (for eg. t-Test, ANOVA, etc.)
Q-VALUE	Q-values for each comparison is derived from the Natural Log-Transformed Data using False Discovery Rate (FDR) method.
Mean Values	Represents the mean scaled intensity for a metabolite in a particular experimental group.
% FILL	Represents the total percent of samples in a experimental group a metabolite was detected.
© Metabolon, Inc. All rights reserved. The Metabolon name, logo and related trademarks and service marks, owned by Metabolon, Inc. are registered and/or used in the United States and many foreign countries. Any use, copying or reproduction of the trademarks, logos, information, images or designs contained in this document is strictly prohibited without the prior written permission of Metabolon, I…

## Sheet: Pathway Heatmap
	Clenbuterol exerts antidiabetic activity through metabolic reprogramming of skeletal muscle cells.
	Meister et al.
	Heat map of statistically significant biochemicals profiled in this study. Red and green shaded cells indicate p≤0.05 (red indicates that the mean values are significantly higher for that comparison; green values significantly lower). Light red and light green shaded cells indicate 0.05<p<0.10 (light red indicates that the mean values trend higher for that comparison; light green values trend low…										Fold of Change							Statistical Values
											Two-Way ANOVA Contrasts			Two-Way ANOVA Main Effects				Two-Way ANOVA Contrasts						Two-Way ANOVA Main Effects							% Filled Values
											ClenB 0Min	Reg 30Min	ClenB 30Min	Treatment	Time Point	Interaction		ClenB 0Min		Reg 30Min		ClenB 30Min		Treatment		Time Point		Interaction			Veh 0	Clenb 0	Veh 30	Clenb 30	Veh 60	Clenb 60		Super Pathway	Sub Pathway	Chemical ID	CAS
																		Reg 0Min		Reg 0Min		ClenB 0Min
	Pathway Sort Order	Super Pathway	Sub Pathway	Biochemical Name	Platform	Comp ID	KEGG	HMDB	PUBCHEM	X	Reg 0Min	Reg 0Min	ClenB 0Min				X	p-value	q-value	p-value	q-value	p-value	q-value	p-value	q-value	p-value	q-value	p-value	q-value	X							X
	1	Amino Acid	Glycine, Serine and Threonine Metabolism	glycine	LC/MS pos early	58	C00037	HMDB0000123	750		0.8	0.91	1.13					0.0707	0.1445	0.4266	0.4015	0.3124	0.4656	0.1823	0.2451	0.876	0.6049	0.2054	0.4977		100	100	100	100	100	100		Amino Acid	Glycine, Serine and Threonine Metabolism	340	56-40-6
	2			N-acetylglycine	LC/MS pos early	27710		HMDB0000532	10972		1.13	0.9	0.87					0.2075	0.2893	0.2912	0.3179	0.1589	0.3462	0.1302	0.1979	0.0858	0.191	0.7932	0.6916		100	100	100	100	100	100		Amino Acid	Glycine, Serine and Threonine Metabolism	100001006	543-24-8
	5			sarcosine	LC/MS pos early	1516	C00213	HMDB0000271	1088		0.59	0.78	1.03					1.2698e-05	0.0003	0.0171	0.1108	0.7498	0.6303	7.223e-06	0.0001	0.1263	0.2221	0.0525	0.4474		100	100	100	100	100	100		Amino Acid	Glycine, Serine and Threonine Metabolism	1023	107-97-1
	6			dimethylglycine	LC/MS pos early	5086	C03626	HMDB0000092	673		1.33	1.18	1.14					0.0011	0.0077	0.0349	0.1505	0.089	0.2679	4.8921e-05	0.0004	0.0092	0.0502	0.7457	0.6789		100	100	100	100	100	100		Amino Acid	Glycine, Serine and Threonine Metabolism	806	1118-68-9
	7			betaine	LC/MS pos early	3141	C00719	HMDB0000043	247		1.09	1.05	1.1					0.2915	0.3544	0.5658	0.4545	0.2432	0.4153	0.0617	0.1209	0.2206	0.2995	0.668	0.661		100	100	100	100	100	100		Amino Acid	Glycine, Serine and Threonine Metabolism	799	107-43-7
	10			serine	LC/MS pos early	1648	C00065	HMDB0000187	5951		0.78	0.89	1.31					0.0091	0.036	0.1988	0.2691	0.0054	0.099	0.3676	0.3892	0.2318	0.3037	0.0049	0.2621		100	100	100	100	100	100		Amino Acid	Glycine, Serine and Threonine Metabolism	503	56-45-1
	11			N-acetylserine	LC/MS pos early	37076		HMDB0002931	65249		1.11	0.86	1.15					0.2587	0.3353	0.1171	0.23	0.1296	0.3166	0.0007	0.0036	0.9689	0.6258	0.0332	0.3948		100	100	100	100	100	100		Amino Acid	Glycine, Serine and Threonine Metabolism	100001851	97-14-3
	17			threonine	LC/MS pos early	1284	C00188	HMDB0000167	6288		0.91	0.94	1.22					0.295	0.3571	0.5235	0.4393	0.0402	0.1987	0.6374	0.543	0.2927	0.347	0.0579	0.4518		100	100	100	100	100	100		Amino Acid	Glycine, Serine and Threonine Metabolism	564	72-19-5
	18			N-acetylthreonine	LC/MS neg	33939		HMDB0062557	152204		1.29	1.01	1					0.0149	0.0481	0.938	0.5951	0.9856	0.6983	0.0012	0.0057	0.9459	0.6168	0.9663	0.7292		100	100	100	100	100	100		Amino Acid	Glycine, Serine and Threonine Metabolism	100001274	17093-74-2
	29		Alanine and Aspartate Metabolism	alanine	LC/MS pos early	1126	C00041	HMDB0000161	5950		0.84	1.08	1.35					0.009	0.036	0.2268	0.2836	3.2403e-05	0.0016	0.2093	0.271	0.0002	0.0029	0.0117	0.3608		100	100	100	100	100	100		Amino Acid	Alanine and Aspartate Metabolism	811	56-41-7
	31			N-acetylalanine	LC/MS polar	1585	C02847	HMDB0000766	88064		1.36	0.99	1.13					0.0051	0.0239	0.9344	0.5951	0.2198	0.3949	1.9244e-05	0.0002	0.4136	0.4151	0.3517	0.5695		100	100	100	100	100	100		Amino Acid	Alanine and Aspartate Metabolism	1110	97-69-8
	32			N-methylalanine	LC/MS pos early	37069	C02721	HMDB0094692	4377		0.94	0.81	0.98					0.5536	0.4824	0.0416	0.1507	0.8496	0.662	0.5959	0.523	0.1103	0.2114	0.1782	0.483		100	100	100	100	100	100		Amino Acid	Alanine and Aspartate Metabolism	100001823	600-21-5
	33			N,N-dimethylalanine	LC/MS pos early	63151			5488191		1.55	1.65	0.83					0.1111	0.2048	0.0692	0.1789	0.4919	0.5591	0.6209	0.5355	0.403	0.4112	0.0784	0.4639		100	100	100	71	71	100		Amino Acid	Alanine and Aspartate Metabolism	100020371	2812-31-9
	36			aspartate	LC/MS pos early	443	C00049	HMDB0000191	5960		0.99	0.78	0.84					0.9749	0.62	0.1912	0.2649	0.3659	0.5063	0.8014	0.5918	0.1221	0.2188	0.7673	0.687		100	100	100	100	100	100		Amino Acid	Alanine and Aspartate Metabolism	234	56-84-8
	37			N-acetylaspartate (NAA)	LC/MS pos early	22185	C01042	HMDB0000812	65065		1.04	1.2	1.07					0.7559	0.5564	0.1909	0.2649	0.6377	0.5967	0.8665	0.6125	0.2097	0.2925	0.5447	0.6371		100	100	100	100	100	100		Amino Acid	Alanine and Aspartate Metabolism	100000787	997-55-7;997-55-7
	40			asparagine	LC/MS pos early	512	C00152	HMDB0000168	6267		0.86	0.88	1.27					0.2173	0.2999	0.29	0.3175	0.0528	0.2143	0.6826	0.5492	0.5059	0.458	0.0372	0.3948		100	100	100	100	100	100		Amino Acid	Alanine and Aspartate Metabolism	917	70-47-3
	42			N-acetylasparagine	LC/MS pos early	33942		HMDB0006028	99715		0.91	1.04	1.13					0.4717	0.4461	0.7495	0.5347	0.3444	0.4846	0.567	0.5213	0.3717	0.3919	0.6541	0.6598		100	100	100	100	100	100		Amino Acid	Alanine and Aspartate Metabolism	100001257	4033-40-3
	44		Glutamate Metabolism	glutamate	LC/MS pos early	57	C00025 C00217	HMDB0000148	33032		1.08	0.73	0.64					0.2773	0.3493	0.0001	0.0067	1.5498e-06	0.0001	0.7621	0.5821	6.5156e-08	4.4542e-06	0.2177	0.5021		100	100	100	100	100	100		Amino Acid	Glutamate Metabolism	561	56-86-0
	45			glutamine	LC/MS pos early	53	C00064	HMDB0000641	5961		1.08	0.93	0.9					0.3661	0.4064	0.4267	0.4015	0.244	0.4153	0.3133	0.3535	0.1695	0.2571	0.7873	0.6905		100	100	100	100	100	100		Amino Acid	Glutamate Metabolism	563	56-85-9
	47			N-acetylglutamate	LC/MS pos early	15720	C00624	HMDB0001138	70914		1.19	0.96	1.09					0.6223	0.5125	0.9168	0.5916	0.8067	0.648	0.349	0.3785	0.921	0.6117	0.8051	0.6947		100	100	100	100	100	100		Amino Acid	Glutamate Metabolism	100000282	5817-08-03
	48			N-acetylglutamine	LC/MS pos early	33943	C02716	HMDB0006029	182230		1.6	1.24	1.11					0.002	0.0116	0.1295	0.2344	0.4444	0.5446	0.0002	0.0014	0.1099	0.2114	0.5805	0.6478		100	100	100	100	100	100		Amino Acid	Glutamate Metabolism	100001253	2490-97-3
	54			glutamate, gamma-methyl ester	LC/MS pos early	33487		HMDB0061715	68662		1.48	0.93	1.19					0.0174	0.0542	0.6427	0.4933	0.2691	0.4337	7.9597e-05	0.0006	0.6442	0.5149	0.2687	0.5331		100	100	100	100	100	100		Amino Acid	Glutamate Metabolism	100001103	1499-55-4;1499-55-4
	55			N-acetyl-aspartyl-glutamate (NAAG)	LC/MS pos early	35665	C12270	HMDB0001067	188803		1.28	1.14	1.15					0.1338	0.2374	0.4211	0.3991	0.3715	0.5076	0.0332	0.076	0.2333	0.3037	0.9486	0.7255		100	100	100	100	100	100		Amino Acid	Glutamate Metabolism	100001612	3106-85-2
	59			N-methyl-GABA	LC/MS pos early	39577	C15987		70703		1.15	0.89	1.07					0.3688	0.4074	0.4314	0.4041	0.6769	0.6105	0.041	0.0879	0.7913	0.5747	0.3961	0.578		100	100	100	100	100	100		Amino Acid	Glutamate Metabolism	100003152	1119-48-8
	70		Histidine Metabolism	histidine	LC/MS neg	59	C00135	HMDB0000177	6274		0.81	0.86	1.12					0.0215	0.0631	0.0983	0.213	0.2021	0.3775	0.1948	0.2562	0.775	0.5697	0.0424	0.4097		100	100	100	100	100	100		Amino Acid	Histidine Metabolism	355	5934-29-2
	71			1-methylhistidine	LC/MS pos early	30460	C01152	HMDB0000001	92105		1.33	1.3	1.19					0.0459	0.1091	0.0626	0.1694	0.201	0.3775	0.0185	0.0481	0.0298	0.1001	0.6559	0.6598		100	100	100	100	100	100		Amino Acid	Histidine Metabolism	100001051	332-80-9
	72			3-methylhistidine	LC/MS neg	15677	C01152	HMDB0000479	64969		1.17	1.14	1.01					0.05	0.1169	0.1049	0.2183	0.862	0.6641	0.0765	0.1375	0.2007	0.2829	0.2964	0.5433		100	100	100	100	100	100		Amino Acid	Histidine Metabolism	100000042	368-16-1
	73			N-acetylhistidine	LC/MS pos early	33946	C02997	HMDB0032055	75619		2.67	1.57	1.17					0.0029	0.0154	0.1384	0.2384	0.5962	0.5937	0.0005	0.003	0.1563	0.2466	0.4882	0.6269		29	100	57	100	71	86		Amino Acid	Histidine Metabolism	100001293	39145-52-3
	76			N-acetyl-1-methylhistidine*	LC/MS pos early	43255		HMDB0240340	53859791		2.48	2.29	1.13					0.0175	0.0542	0.0287	0.1385	0.7306	0.6256	0.037	0.0819	0.0706	0.1715	0.1746	0.483		57	86	86	100	86	100		Amino Acid	Histidine Metabolism	100004299
	78			trans-urocanate	LC/MS pos early	607	C00785	HMDB0000301	736715		0.94	1.03	1.35					0.8158	0.5707	0.9094	0.5883	0.2843	0.444	0.722	0.5663	0.4006	0.4104	0.4948	0.6281		100	100	100	100	100	100		Amino Acid	Histidine Metabolism	537	104-98-3
	80			imidazole propionate	LC/MS pos early	40730		HMDB0002271	70630		1.68	1.23	0.86					0.0835	0.1623	0.4839	0.4197	0.6133	0.5954	0.1041	0.1712	0.8893	0.6079	0.3957	0.578		86	100	100	100	100	100		Amino Acid	Histidine Metabolism	100003434	1074-59-5
	81			formiminoglutamate	LC/MS pos early	43493	C00439	HMDB0000854	439233		1.15	0.84	0.99					0.7002	0.5372	0.6509	0.4975	0.9736	0.6925	0.4029	0.4187	0.7311	0.5533	0.7665	0.687		57	86	71	100	86	86		Amino Acid	Histidine Metabolism	100002500	816-90-0
	83			imidazole lactate	LC/MS pos early	15716	C05568	HMDB0002320	793		1.15	1.29	1.04					0.1659	0.2598	0.0138	0.0989	0.6593	0.6066	0.6517	0.5444	0.0381	0.1187	0.1309	0.483		100	100	100	100	100	100		Amino Acid	Histidine Metabolism	100000263	14403-45-3
	84			carnosine	LC/MS pos early	1768	C00386	HMDB0000033	439224		0.89	0.97	0.97					0.0111	0.0406	0.5004	0.4281	0.4713	0.5563	0.0006	0.0034	0.3266	0.3627	0.9734	0.7292		100	100	100	100	100	100		Amino Acid	Histidine Metabolism	249	305-84-0
	86			N-acetylcarnosine	LC/MS pos early	43488		HMDB0012881	9903482		1.43	0.85	1.03					0.0844	0.1625	0.4353	0.4052	0.8991	0.6829	0.0039	0.0153	0.6423	0.5149	0.5208	0.6326		100	100	100	100	100	100		Amino Acid	Histidine Metabolism	100004046	56353-15-2
	87			anserine	LC/MS pos early	15747	C01262	HMDB0000194	112072		0.96	0.88	0.97					0.4377	0.4285	0.0101	0.0876	0.5604	0.574	0.6637	0.5444	0.025	0.0906	0.1327	0.483		100	100	100	100	100	100		Amino Acid	Histidine Metabolism	100000044	10030-52-1
	88			histamine	LC/MS pos early	1574	C00388	HMDB0000870	774		1.1	0.83	1.1					0.4296	0.4247	0.1292	0.2344	0.445	0.5446	0.01	0.0309	0.5792	0.4853	0.1099	0.4732		100	100	100	100	100	100		Amino Acid	Histidine Metabolism	354	51-45-6
	90			1-methylhistamine	LC/MS pos early	43831	C05127	HMDB0000898	3614		1.2	0.72	0.78					0.4146	0.4219	0.1397	0.2384	0.248	0.419	0.1693	0.2382	0.0672	0.1675	0.8103	0.6972		100	100	100	100	100	100		Amino Acid	Histidine Metabolism	100001204	501-75-7
	91			1-methyl-4-imidazoleacetate	LC/MS pos early	32350	C05828	HMDB0002820	75810		2.67	1.85	1.12					2.6796e-05	0.0005	0.0035	0.0547	0.5558	0.5734	1.3495e-05	0.0002	0.0121	0.0588	0.0737	0.4639		100	100	100	100	100	100		Amino Acid	Histidine Metabolism	100001208	2625-49-2
	92			1-methyl-5-imidazoleacetate	LC/MS pos early	62946		HMDB04988	6451814		2.83	2.11	0.81					0.0003	0.0029	0.0061	0.0748	0.3926	0.5172	0.0038	0.0153	0.1434	0.2355	0.0113	0.3608		0	100	86	100	86	86		Amino Acid	Histidine Metabolism	100002910	4200-48-0
	102			histidine methyl ester	LC/MS pos early	32493			92893		1.6	1.46	1.35					0.1381	0.241	0.2326	0.287	0.3382	0.48	0.0576	0.1143	0.1326	0.2266	0.8626	0.707		57	100	86	100	86	100		Amino Acid	Histidine Metabolism	100001124	1499-46-3
	105		Lysine Metabolism	lysine	LC/MS pos early	1301	C00047 C00739	HMDB0003405	5962		0.6	0.8	1.38					0.0002	0.0018	0.0605	0.1694	0.0102	0.1187	0.0068	0.0238	0.5683	0.4832	0.0026	0.2621		100	100	100	100	100	100		Amino Acid	Lysine Metabolism	407	56-87-1
	107			N6-acetyllysine	LC/MS polar	36752	C02727	HMDB0000206	92832		1.25	1.26	1.23					0.163	0.2592	0.1489	0.2402	0.1969	0.3775	0.0669	0.1263	0.0577	0.1528	0.9085	0.711		100	86	100	100	100	100		Amino Acid	Lysine Metabolism	100001734	692-04-6
	114			N6-methyllysine	LC/MS pos early	62860	C02728	HMDB0002038	164795		0.83	0.99	1.38					0.203	0.2888	0.9493	0.5963	0.0303	0.1863	0.8605	0.6116	0.1267	0.2221	0.1073	0.4702		100	100	100	100	100	100		Amino Acid	Lysine Metabolism	100003415	1188-07-4
	115			N6,N6-dimethyllysine	LC/MS pos early	62862	C05545	HMDB0013287	193344		1.02	1.04	1.29					0.9112	0.6001	0.8174	0.5599	0.1012	0.2867	0.242	0.2943	0.1832	0.267	0.3085	0.5433		100	100	100	100	100	100		Amino Acid	Lysine Metabolism	100020417	2259-86-1
	116			N6,N6,N6-trimethyllysine	LC/MS pos early	1498	C03793	HMDB0001325	440120		0.83	0.72	1.27					0.2412	0.3229	0.0498	0.1611	0.1524	0.3431	0.4282	0.4353	0.6815	0.5345	0.0194	0.3948		100	100	100	100	100	100		Amino Acid	Lysine Metabolism	189	23284-33-5
	117			hydroxy-N6,N6,N6-trimethyllysine*	LC/MS pos early	62959					1.13	1	1.24					0.3891	0.415	0.9844	0.606	0.1476	0.3422	0.0315	0.074	0.2943	0.3479	0.3068	0.5433		100	100	100	100	100	100		Amino Acid	Lysine Metabolism	100021123
	119			5-hydroxylysine	LC/MS pos early	15685	C16741	HMDB0000450	3032849		1.11	1.32	1.31					0.4925	0.4566	0.0757	0.1832	0.0769	0.2512	0.3368	0.373	0.015	0.0641	0.9956	0.7362		100	86	100	100	86	100		Amino Acid	Lysine Metabolism	100000054	13204-98-3
	120			5-(galactosylhydroxy)-L-lysine	LC/MS pos early	43582			66995551		1.2	0.91	1					0.0121	0.0431	0.1936	0.2649	0.944	0.6854	8.1168e-05	0.0006	0.3293	0.363	0.3794	0.5718		100	100	100	100	100	100		Amino Acid	Lysine Metabolism	100002462	32448-36-5
	121			fructosyllysine	LC/MS pos early	46227		HMDB0034879	9839580		0.64	1.49	2.35					0.005	0.0235	0.0102	0.0876	3.7177e-06	0.0002	0.0438	0.0913	2.1402e-06	0.0001	0.0342	0.3948		100	100	100	100	100	100		Amino Acid	Lysine Metabolism	100005373	21291-40-7
	123			2-aminoadipate	LC/MS polar	6146	C00956	HMDB0000510	92136		0.93	0.76	1.02					0.8128	0.5707	0.3803	0.3767	0.9536	0.6883	0.7405	0.5739	0.5604	0.4832	0.507	0.6326		86	71	71	100	100	57		Amino Acid	Lysine Metabolism	381	542-32-5;1118-90-7
	125			2-oxoadipate	LC/MS polar	38347	C00322	HMDB0000225	71		0.95	0.97	0.67					0.8209	0.5733	0.9057	0.5878	0.1106	0.2941	0.1713	0.2387	0.2212	0.2995	0.288	0.5432		100	86	100	86	100	100		Amino Acid	Lysine Metabolism	92	3184-35-8
	131			pipecolate	LC/MS pos early	1444		HMDB0000070			1.46	1.18	1.07					0.0001	0.0016	0.0599	0.1694	0.3989	0.5214	8.417e-06	0.0001	0.0565	0.1524	0.4377	0.5961		100	100	100	100	100	100		Amino Acid	Lysine Metabolism	1025	4043-87-2
	136			5-aminovalerate	LC/MS pos early	18319	C00431	HMDB0003355	138		1.54	0.95	1.02					0.0428	0.1039	0.8204	0.56	0.9132	0.6829	0.0033	0.0142	0.9334	0.6159	0.8123	0.6972		100	100	86	100	86	100		Amino Acid	Lysine Metabolism	100000454	660-88-8
	138			N,N,N-trimethyl-5-aminovalerate	LC/MS pos early	57687			14274897		1.15	1.05	1.05					0.0666	0.1402	0.5496	0.4488	0.5317	0.5674	0.0115	0.034	0.3887	0.4026	0.9846	0.7342		100	100	100	100	100	100		Amino Acid	Lysine Metabolism	100015962
	140		Phenylalanine Metabolism	phenylalanine	LC/MS pos early	64	C00079	HMDB0000159	6140		0.92	0.88	1.11					0.2454	0.3251	0.0712	0.1798	0.1492	0.3431	0.4877	0.4741	0.7808	0.5719	0.0251	0.3948		100	100	100	100	100	100		Amino Acid	Phenylalanine Metabolism	460	63-91-2
	141			N-acetylphenylalanine	LC/MS neg	33950	C03519	HMDB0000512	74839		1.13	1.17	1.35					0.3001	0.3606	0.1818	0.2612	0.0151	0.1378	0.0259	0.064	0.0094	0.0502	0.3888	0.5763		100	86	100	100	100	100		Amino Acid	Phenylalanine Metabolism	100001256	2018-61-3
	146			1-carboxyethylphenylalanine	LC/MS neg	62566			59100900		0.89	0.73	1.02					0.3894	0.415	0.0249	0.1281	0.858	0.6621	0.5671	0.5213	0.1308	0.2255	0.0812	0.4639		100	100	100	100	100	100		Amino Acid	Phenylalanine Metabolism	100020419
	151			phenyllactate (PLA)	LC/MS polar	22130	C05607	HMDB0000779 HMDB0000563	3848		1.43	0.98	0.7					0.0251	0.0712	0.9072	0.5878	0.0254	0.1651	0.0883	0.1524	0.0896	0.191	0.1222	0.4735		100	86	71	71	86	86		Amino Acid	Phenylalanine Metabolism	100000774	828-01-3
	162		Tyrosine Metabolism	tyrosine	LC/MS pos early	1299	C00082	HMDB0000158	6057		0.82	0.93	1.18					0.0166	0.0526	0.3681	0.3702	0.0373	0.1905	0.1647	0.2362	0.3716	0.3919	0.0371	0.3948		100	100	100	100	100	100		Amino Acid	Tyrosine Metabolism	815	60-18-4
	163			N-acetyltyrosine	LC/MS neg	32390		HMDB0000866	68310		1.04	1.25	1.31					0.8303	0.5768	0.2192	0.2795	0.1375	0.3294	0.621	0.5355	0.0594	0.1543	0.8474	0.707		29	43	57	71	100	86		Amino Acid	Tyrosine Metabolism	100001104	537-55-3
	175			4-hydroxyphenylpyruvate	LC/MS neg	1669	C01179	HMDB0000707	979		0.72	1.47	1.89					0.1637	0.2592	0.1019	0.2142	0.01	0.1187	0.2215	0.2782	0.004	0.0329	0.4451	0.5966		86	57	100	100	100	71		Amino Acid	Tyrosine Metabolism	1141	156-39-8
	181			3-(4-hydroxyphenyl)lactate	LC/MS neg	32197	C03672	HMDB0000755	9378		1.16	0.97	0.81					0.0539	0.1245	0.7164	0.5224	0.0084	0.1127	0.2835	0.3297	0.0311	0.1022	0.0895	0.4639		100	100	100	100	100	100		Amino Acid	Tyrosine Metabolism	240	6482-98-0
	190			phenol sulfate	LC/MS neg	32553	C02180	HMDB0060015	74426		1.99	1.18	1.26					0.0303	0.0812	0.5781	0.4607	0.4465	0.5446	0.0023	0.0107	0.3536	0.3792	0.8831	0.7093		100	100	100	100	100	100		Amino Acid	Tyrosine Metabolism	100001510	937-34-8
	191			phenol glucuronide	LC/MS neg	52747		HMDB0060014	87235		1.76	1.42	1.01					0.1811	0.2722	0.3995	0.3845	0.9756	0.6929	0.1855	0.2478	0.5357	0.4735	0.5642	0.6426		29	43	43	71	71	43		Amino Acid	Tyrosine Metabolism	100006679	17685-05-1
	217			O-methyltyrosine	LC/MS pos early	37451	D00762	HMDB0014903	441350;2723935		1.21	1.3	1.26					0.3048	0.3608	0.152	0.2433	0.2089	0.3841	0.1896	0.2512	0.0618	0.1586	0.8952	0.7097		100	100	100	100	100	100		Amino Acid	Tyrosine Metabolism	100002078	1080-06-4
	225			p-cresol glucuronide*	LC/MS neg	48841		HMDB0011686	154035		1.97	1.87	0.59					0.033	0.0869	0.0483	0.1611	0.0914	0.2697	0.6327	0.5412	0.8219	0.5836	0.0121	0.3608		100	100	100	100	100	100		Amino Acid	Tyrosine Metabolism	100006191	17680-99-8
	254		Tryptophan Metabolism	tryptophan	LC/MS pos early	54	C00078	HMDB0000929	6305		1	0.9	1.04					0.9548	0.6128	0.1282	0.2344	0.6172	0.5955	0.1335	0.2006	0.4569	0.4387	0.154	0.483		100	100	100	100	100	100		Amino Acid	Tryptophan Metabolism	565	73-22-3
	255			N-acetyltryptophan	LC/MS neg	33959	C03137	HMDB0013713	439917;700653		0.82	1.13	1.17					0.2218	0.3036	0.4479	0.4061	0.3373	0.48	0.1168	0.1847	0.2277	0.3022	0.8845	0.7093		43	29	57	43	71	57		Amino Acid	Tryptophan Metabolism	100001254	1218-34-4
	261			C-glycosyltryptophan	LC/MS pos early	48782		HMDB0240296	10981970		1.35	0.99	1.14					0.0205	0.0606	0.9494	0.5963	0.2913	0.4504	0.0002	0.0015	0.4799	0.449	0.4269	0.5894		100	100	100	100	100	100		Amino Acid	Tryptophan Metabolism	100006379	180509-18-6
	267			kynurenine	LC/MS pos early	15140	C00328	HMDB0000684	161166		1.17	0.93	0.94					0.0597	0.1312	0.3407	0.3525	0.4656	0.5563	0.0068	0.0238	0.2374	0.3072	0.8718	0.707		100	100	100	100	100	100		Amino Acid	Tryptophan Metabolism	100000265	2922-83-0
	287			serotonin	LC/MS pos early	2342	C00780	HMDB0000259	5202		1.07	0.93	1.1					0.6502	0.5255	0.6542	0.4975	0.5522	0.5717	0.1753	0.2414	0.9168	0.6114	0.4622	0.6077		100	100	100	100	100	100		Amino Acid	Tryptophan Metabolism	504	153-98-0
	298			indolelactate	LC/MS neg	18349	C02043	HMDB0000671	92904		2.04	1.39	0.79					7.594e-06	0.0003	0.0155	0.1057	0.0779	0.2512	5.5953e-05	0.0005	0.5941	0.4923	0.0044	0.2621		100	100	100	100	100	100		Amino Acid	Tryptophan Metabolism	100000463	832-97-3
	322			3-indoxyl sulfate	LC/MS neg	27672		HMDB0000682	10258		1.63	1.63	1.04					0.0648	0.1378	0.0636	0.1694	0.8752	0.6697	0.1533	0.2248	0.1499	0.2411	0.2187	0.5021		100	100	100	100	100	100		Amino Acid	Tryptophan Metabolism	100000467	2642-37-7
	332		Leucine, Isoleucine and Valine Metabolism	leucine	LC/MS pos early	60	C00123	HMDB0000687	6106		0.98	0.56	0.68					0.841	0.5801	1.2897e-07	1.6992e-05	4.5545e-05	0.0017	0.1689	0.2382	6.5679e-09	8.9799e-07	0.1011	0.4639		100	100	100	100	100	100		Amino Acid	Leucine, Isoleucine and Valine Metabolism	397	61-90-5
	336			N-acetylleucine	LC/MS neg	1587	C02710	HMDB0011756	70912		1.29	0.97	0.86					0.0892	0.1701	0.8603	0.5744	0.3107	0.4645	0.0697	0.1309	0.3993	0.4104	0.5498	0.6385		100	100	86	100	100	100		Amino Acid	Leucine, Isoleucine and Valine Metabolism	1082	1188-21-2
	340			1-carboxyethylleucine	LC/MS neg	62559					0.9	0.46	0.59					0.4701	0.4461	1.2639e-05	0.001	0.001	0.0313	0.8495	0.6101	9.8816e-07	5.7902e-05	0.2307	0.5144		100	100	100	100	100	100		Amino Acid	Leucine, Isoleucine and Valine Metabolism	100020425
	343			4-methyl-2-oxopentanoate	LC/MS neg	22116	C00233	HMDB0000695	70		0.94	0.55	0.57					0.7115	0.54	0.0014	0.0244	0.0028	0.0671	0.751	0.5788	5.1421e-05	0.0013	0.8368	0.707		100	100	100	100	100	100		Amino Acid	Leucine, Isoleucine and Valine Metabolism	100000551	816-66-0
	347			alpha-hydroxyisocaproate	LC/MS neg	22132	C03264	HMDB0000665 HMDB0000624 HMDB00746	92779;83697;439960		1.17	0.94	0.78					0.3097	0.3651	0.7063	0.5179	0.112	0.2956	0.5734	0.5224	0.1639	0.2546	0.3787	0.5718		100	100	100	100	100	100		Amino Acid	Leucine, Isoleucine and Valine Metabolism	100000706	10303-64-7
	353			isovalerylglycine	LC/MS neg	35107		HMDB00678	546304		1.95	1.42	0.68					0.0228	0.0659	0.2136	0.2785	0.1804	0.3575	0.1315	0.1991	0.9431	0.6168	0.0724	0.4639		100	100	100	100	100	100		Amino Acid	Leucine, Isoleucine and Valine Metabolism	100001452	16284-60-9
	354			isovalerylcarnitine (C5)	LC/MS pos early	34407	C20826	HMDB0000688	169235		1.14	1.3	1.79					0.5801	0.4897	0.287	0.3156	0.0236	0.1627	0.0961	0.1624	0.0206	0.0789	0.3571	0.5716		100	100	100	100	100	100		Amino Acid	Leucine, Isoleucine and Valine Metabolism	100001393	31023-24-2
	363			beta-hydroxyisovalerate	LC/MS polar	12129		HMDB0000754	69362		1.32	1.02	1.02					0.007	0.03	0.8299	0.5626	0.8115	0.6494	0.0003	0.0019	0.7487	0.5635	0.9867	0.7346		100	100	100	100	100	86		Amino Acid	Leucine, Isoleucine and Valine Metabolism	1442	625-08-1
	364			beta-hydroxyisovaleroylcarnitine	LC/MS pos early	35433					1.34	1.17	1.12					0.0007	0.0058	0.0548	0.1694	0.1571	0.3449	3.4319e-05	0.0003	0.0214	0.0797	0.6963	0.6666		100	100	100	100	100	100		Amino Acid	Leucine, Isoleucine and Valine Metabolism	100001594	99159-87-2
	367			3-methylglutaconate	LC/MS polar	57747		HMDB0000522	1551553		2.3	2.75	1.33					0.0014	0.0089	0.0002	0.0087	0.2254	0.3995	0.0078	0.0261	0.0006	0.008	0.0361	0.3948		29	86	100	100	71	100		Amino Acid	Leucine, Isoleucine and Valine Metabolism	100002458	5746-90-7
	385			isoleucine	LC/MS pos early	1125	C16424 C00407 C06418	HMDB0000172	6306		1	0.55	0.65					0.997	0.6221	1.3111e-08	5.1821e-06	2.7833e-06	0.0002	0.1129	0.1813	3.0755e-10	6.3074e-08	0.114	0.4732		100	100	100	100	100	100		Amino Acid	Leucine, Isoleucine and Valine Metabolism	376	73-32-5
	391			1-carboxyethylisoleucine	LC/MS neg	62558					1.16	0.39	0.56					0.46	0.4428	0.0001	0.0057	0.0079	0.1125	0.0304	0.0731	1.7805e-05	0.0005	0.2273	0.5093		100	100	100	100	100	100		Amino Acid	Leucine, Isoleucine and Valine Metabolism	100020427
	394			3-methyl-2-oxovalerate	LC/MS neg	15676	C00671 C06008 C03465	HMDB0000491	440877;439286		0.92	0.56	0.56					0.6678	0.5263	0.0044	0.064	0.0052	0.099	0.5754	0.5225	0.0002	0.0031	0.9632	0.7288		100	100	100	100	100	100		Amino Acid	Leucine, Isoleucine and Valine Metabolism	100000036	1460-34-0;51829-07-3
	395			2-hydroxy-3-methylvalerate	LC/MS neg	36746		HMDB0000317	164623		1.58	1.09	0.92					0.0032	0.0169	0.5269	0.4394	0.5418	0.5674	0.001	0.0051	0.9871	0.6297	0.3814	0.5718		100	100	100	100	100	100		Amino Acid	Leucine, Isoleucine and Valine Metabolism	100001541	488-15-3
	397			2-methylbutyrylcarnitine (C5)	LC/MS pos early	45095		HMDB0000378	6426901		0.82	1.16	1.78					0.4411	0.4308	0.5522	0.4491	0.0315	0.1896	0.9363	0.6366	0.0524	0.1471	0.2462	0.5328		100	100	100	100	100	100		Amino Acid	Leucine, Isoleucine and Valine Metabolism	100001509	31023-25-3
	400			tiglylcarnitine (C5:1-DC)	LC/MS pos early	35428		HMDB0002366	22833596		1.09	1.79	1.49					0.5795	0.4897	0.0011	0.0221	0.0178	0.1416	0.9819	0.645	0.0002	0.003	0.4218	0.5894		100	100	100	100	100	100		Amino Acid	Leucine, Isoleucine and Valine Metabolism	100001597	64191-86-2
	405			3-hydroxy-2-ethylpropionate	LC/MS polar	32397		HMDB0000396	188979		1.65	0.92	0.82					0.026	0.0724	0.6973	0.5132	0.3687	0.5063	0.0064	0.0228	0.3636	0.3874	0.715	0.6678		57	100	57	86	71	100		Amino Acid	Leucine, Isoleucine and Valine Metabolism	100001170	4374-62-3
	407			ethylmalonate	LC/MS polar	15765		HMDB0000622	11756		1.26	1.51	1.12					0.1147	0.209	0.0077	0.0816	0.4292	0.5389	0.4175	0.4293	0.0148	0.0641	0.1494	0.483		100	100	100	100	100	100		Amino Acid	Leucine, Isoleucine and Valine Metabolism	2054	601-75-2
	410			methylsuccinate	LC/MS polar	15745		HMDB0001844	10349		1.24	1.47	1.3					0.191	0.2787	0.024	0.1281	0.1183	0.2988	0.1914	0.2526	0.0088	0.0502	0.5814	0.6478		86	100	100	100	100	100		Amino Acid	Leucine, Isoleucine and Valine Metabolism	2051	498-21-5
	416			valine	LC/MS pos early	1649	C00183	HMDB0000883	6287		1.02	0.73	0.82					0.8085	0.5707	0.0006	0.0195	0.022	0.1587	0.178	0.2432	0.0001	0.0029	0.3082	0.5433		100	100	100	100	100	100		Amino Acid	Leucine, Isoleucine and Valine Metabolism	566	72-18-4
	420			1-carboxyethylvaline	LC/MS neg	62562					0.93	0.66	0.8					0.5448	0.4788	0.0014	0.0244	0.0692	0.2458	0.7402	0.5739	0.0007	0.0091	0.2402	0.5259		100	100	100	100	100	100		Amino Acid	Leucine, Isoleucine and Valine Metabolism	100020423
	423			3-methyl-2-oxobutyrate	LC/MS polar	44526	C00141	HMDB0000019	49		0.98	0.88	0.79					0.9113	0.6001	0.4011	0.3848	0.1369	0.3294	0.5264	0.5022	0.1035	0.2091	0.633	0.6573		100	100	100	100	100	100		Amino Acid	Leucine, Isoleucine and Valine Metabolism	100000936	3715-29-5
	424			alpha-hydroxyisovalerate	LC/MS polar	46537		HMDB0000407	99823		1.52	1.07	1.01					0.0001	0.0016	0.4431	0.4061	0.9026	0.6829	3.9284e-06	6.8885e-05	0.529	0.4703	0.6468	0.6594		100	100	100	100	100	100		Amino Acid	Leucine, Isoleucine and Valine Metabolism	100001300	600-37-3
	426			isobutyrylcarnitine (C4)	LC/MS pos early	33441		HMDB0000736	168379		0.89	1.62	2.35					0.6955	0.5366	0.1068	0.2197	0.0067	0.1077	0.7284	0.5677	0.0032	0.0294	0.371	0.5718		100	100	100	100	100	100		Amino Acid	Leucine, Isoleucine and Valine Metabolism	100001055	25518-49-4
	428			3-hydroxyisobutyrate	LC/MS polar	1549	C01188 C06001	HMDB0000023 HMDB0000336	11966314		1.28	0.73	0.64					0.1671	0.2598	0.076	0.1832	0.0158	0.1378	0.1496	0.2201	0.0044	0.0346	0.6037	0.651		100	100	100	100	100	100		Amino Acid	Leucine, Isoleucine and Valine Metabolism	111	2068-83-9
	429			2,3-dihydroxy-2-methylbutyrate	LC/MS polar	57547		HMDB0029576	301941		0.72	1.65	1.62					0.0774	0.1527	0.0102	0.0876	0.0127	0.1276	0.0132	0.0367	0.0007	0.0092	0.9472	0.7255		100	100	100	100	100	100		Amino Acid	Leucine, Isoleucine and Valine Metabolism	100010869	14868-24-7
	434		Methionine, Cysteine, SAM and Taurine Metabolism	methionine	LC/MS pos early	1302	C00073	HMDB0000696	6137		0.88	0.87	1.18					0.0873	0.1673	0.0617	0.1694	0.0354	0.1896	0.6632	0.5444	0.8508	0.5928	0.0068	0.2947		100	100	100	100	100	100		Amino Acid	Methionine, Cysteine, SAM and Taurine Metabolism	415	63-68-3
	435			N-acetylmethionine	LC/MS neg	1589	C02712	HMDB0011745	448580		0.94	0.7	1					0.7033	0.5378	0.0361	0.1505	0.9972	0.7006	0.3147	0.3541	0.1302	0.2255	0.129	0.4811		100	100	100	100	100	100		Amino Acid	Methionine, Cysteine, SAM and Taurine Metabolism	1083	65-82-7
	437			N-formylmethionine	LC/MS neg	2829	C03145	HMDB0001015	439750		1.38	1.24	0.95					0.0054	0.0246	0.0517	0.1635	0.6198	0.5955	0.0188	0.0483	0.2855	0.3435	0.0839	0.4639		100	100	100	100	100	100		Amino Acid	Methionine, Cysteine, SAM and Taurine Metabolism	194	4289-98-9
	438			S-methylmethionine	LC/MS pos early	38127	C05319	HMDB0038670	458		1.11	1.18	1.62					0.6892	0.5348	0.5291	0.4403	0.0733	0.2485	0.1612	0.2332	0.0884	0.191	0.3913	0.5764		86	100	100	100	100	100		Amino Acid	Methionine, Cysteine, SAM and Taurine Metabolism	100002183	3493-12-07
	439			methionine sulfone	LC/MS pos early	44878		HMDB0062174	69961		0.87	1.07	1.46					0.5102	0.4636	0.747	0.5345	0.0841	0.2614	0.9228	0.6316	0.1454	0.2367	0.3072	0.5433		100	100	100	100	100	100		Amino Acid	Methionine, Cysteine, SAM and Taurine Metabolism	100004635	820-10-0
	440			methionine sulfoxide	LC/MS pos early	18374	C02989	HMDB0002005	158980		0.99	0.98	0.96					0.9341	0.6052	0.801	0.5515	0.6676	0.6105	0.8083	0.5936	0.6302	0.5114	0.8999	0.711		100	100	100	100	100	100		Amino Acid	Methionine, Cysteine, SAM and Taurine Metabolism	100000039	3226-65-1
	441			N-acetylmethionine sulfoxide	LC/MS pos early	45428			11902949		0.88	0.66	0.79					0.6188	0.5117	0.1336	0.2384	0.3777	0.5094	0.8043	0.5918	0.0958	0.1976	0.648	0.6594		71	71	57	57	86	86		Amino Acid	Methionine, Cysteine, SAM and Taurine Metabolism	100005463	108646-71-5
	445			S-adenosylmethionine (SAM)	LC/MS pos early	15915	C00019	HMDB0001185	34755		1.23	0.81	0.99					0.0366	0.0943	0.0377	0.1505	0.9407	0.6852	0.0001	0.0008	0.1207	0.2188	0.146	0.483		100	100	100	100	100	100		Amino Acid	Methionine, Cysteine, SAM and Taurine Metabolism	1263	24346-00-7;86867-01-8;86867-0108
	446			S-adenosylhomocysteine (SAH)	LC/MS neg	42382	C00021	HMDB00939	439155		1.02	0.82	0.78					0.8588	0.5876	0.0595	0.1694	0.0258	0.1651	0.9783	0.6449	0.0051	0.0383	0.7805	0.6875		100	100	100	100	100	100		Amino Acid	Methionine, Cysteine, SAM and Taurine Metabolism	197	979-92-0
	447			5-methylthioribose**	LC/MS pos early	62100		HMDB0001087	6419710		2.57	1.99	0.97					5.3558e-06	0.0002	0.0003	0.0111	0.8342	0.6578	3.4602e-05	0.0003	0.0087	0.0502	0.0043	0.2621		100	100	100	100	100	100		Amino Acid	Methionine, Cysteine, SAM and Taurine Metabolism	100002103	23656-67-9
	453			cystathionine	LC/MS pos early	15705	C02291	HMDB0000099	439258		0.72	0.94	1.25					0.0021	0.0119	0.5323	0.4415	0.0301	0.1863	0.01	0.0309	0.2486	0.3128	0.0485	0.4438		100	100	100	100	100	100		Amino Acid	Methionine, Cysteine, SAM and Taurine Metabolism	310	535-34-2
	455			cysteine	LC/MS pos early	1868	C00097	HMDB0000574	5862		1.15	0.91	0.99					0.1619	0.2592	0.3094	0.3305	0.926	0.6829	0.0123	0.0351	0.4311	0.4254	0.5106	0.6326		100	100	100	100	100	100		Amino Acid	Methionine, Cysteine, SAM and Taurine Metabolism	800	52-90-4;56-89-3
	456			N-acetylcysteine	LC/MS pos early	1586	C06809	HMDB0001890	12035		2.01	1.44	0.85					0.0003	0.0028	0.0381	0.1505	0.3227	0.4701	0.0011	0.0053	0.4101	0.4143	0.0327	0.3948		100	100	100	100	100	100		Amino Acid	Methionine, Cysteine, SAM and Taurine Metabolism	1107	616-91-1
	457			S-methylcysteine	LC/MS pos early	39592		HMDB0002108	88180;7058174;24417		1.31	1.19	1.09					0.0003	0.0029	0.0111	0.0906	0.1837	0.3614	4.7344e-05	0.0004	0.0076	0.0489	0.3379	0.5599		100	100	100	100	100	100		Amino Acid	Methionine, Cysteine, SAM and Taurine Metabolism	100002749	1187-84-4
	470			hypotaurine	LC/MS polar	590	C00519	HMDB0000965	107812		2.12	1.04	1.08					3.6464e-05	0.0006	0.7987	0.5509	0.6118	0.5954	1.4467e-07	6.9838e-06	0.5902	0.4917	0.8577	0.707		100	100	100	100	100	100		Amino Acid	Methionine, Cysteine, SAM and Taurine Metabolism	358	300-84-5
	471			taurine	LC/MS pos early	2125	C00245	HMDB0000251	1123		1.12	1.01	0.94					1.2406e-05	0.0003	0.5674	0.4549	0.0083	0.1127	1.915e-05	0.0002	0.1178	0.2188	0.0223	0.3948		100	100	100	100	100	100		Amino Acid	Methionine, Cysteine, SAM and Taurine Metabolism	512	107-35-7
	473			N-acetyltaurine	LC/MS neg	48187		HMDB0240253	159864		2.1	1.21	0.69					4.1987e-06	0.0002	0.1375	0.2384	0.0075	0.1125	2.4123e-05	0.0003	0.3382	0.3709	0.0043	0.2621		100	100	100	100	100	100		Amino Acid	Methionine, Cysteine, SAM and Taurine Metabolism	100005466
	479			taurocyamine	LC/MS pos early	35117	C01959	HMDB0003584	68340		1.31	1.09	1.05					1.1117e-05	0.0003	0.0938	0.2072	0.3355	0.48	1.6344e-07	6.9838e-06	0.0657	0.1664	0.595	0.6478		100	100	100	100	100	100		Amino Acid	Methionine, Cysteine, SAM and Taurine Metabolism	100001418	543-18-0
	483		Urea cycle; Arginine and Proline Metabolism	arginine	LC/MS pos early	1638	C00062	HMDB0000517	6322		0.58	0.74	1.37					2.4201e-05	0.0005	0.01	0.0876	0.0061	0.1024	0.0033	0.0142	0.8834	0.6079	0.0004	0.1923		100	100	100	100	100	100		Amino Acid	Urea cycle; Arginine and Proline Metabolism	231	1119-34-2
	484			argininosuccinate	LC/MS pos early	15497	C03406	HMDB0000052	60150382		0.84	0.84	1.24					0.3922	0.4163	0.3965	0.3832	0.3015	0.4546	0.9016	0.6251	0.8928	0.6079	0.1874	0.483		100	100	100	100	100	100		Amino Acid	Urea cycle; Arginine and Proline Metabolism	232	156637-58-0
	485			urea	LC/MS pos early	1670	C00086	HMDB0000294	1176		1.19	1.07	0.98					0.0691	0.1432	0.471	0.4183	0.8347	0.6578	0.0542	0.1091	0.7156	0.5489	0.5111	0.6326		100	100	100	100	100	100		Amino Acid	Urea cycle; Arginine and Proline Metabolism	533	57-13-6
	487			ornithine	LC/MS pos early	1493	C00077	HMDB0000214	6262		0.79	0.73	0.84					0.0107	0.0395	0.0011	0.0221	0.0493	0.2135	0.0109	0.0326	0.0004	0.0065	0.2594	0.5331		100	100	100	100	100	100		Amino Acid	Urea cycle; Arginine and Proline Metabolism	444	3184-13-2
	489			3-amino-2-piperidone	LC/MS pos early	62853		HMDB0000323	5200225		1.13	1.18	1.33					0.6561	0.5263	0.5471	0.4477	0.2874	0.4458	0.3392	0.374	0.2414	0.3089	0.7387	0.6774		100	100	100	100	100	100		Amino Acid	Urea cycle; Arginine and Proline Metabolism	100020361	1892-22-4
	491			2-oxoarginine*	LC/MS pos early	55072	C03771	HMDB0004225	558		0.87	0.87	1.03					0.2216	0.3036	0.209	0.2763	0.7621	0.6352	0.525	0.5021	0.4929	0.4543	0.2699	0.5331		100	100	100	100	100	100		Amino Acid	Urea cycle; Arginine and Proline Metabolism	100002784	3715-10-04
	492			citrulline	LC/MS pos early	2132	C00327	HMDB0000904	9750		1.05	0.91	0.84					0.513	0.4641	0.2427	0.2934	0.0433	0.2074	0.7837	0.59	0.027	0.0947	0.5147	0.6326		100	100	100	100	100	100		Amino Acid	Urea cycle; Arginine and Proline Metabolism	391	372-75-8
	494			homocitrulline	LC/MS pos early	22138	C02427	HMDB0000679	65072		1.34	1.51	1.31					0.084	0.1625	0.0196	0.1191	0.1102	0.2941	0.0626	0.1219	0.0071	0.0479	0.5567	0.6385		100	100	100	100	100	100		Amino Acid	Urea cycle; Arginine and Proline Metabolism	100000963	1190-49-4
	495			proline	LC/MS pos early	1898	C00148 C000763	HMDB0000162 HMDB0003411	145742;614;8988		1.09	0.95	1.13					0.4495	0.4369	0.6604	0.4981	0.2554	0.4267	0.0357	0.0803	0.6152	0.5067	0.2661	0.5331		100	100	100	100	100	100		Amino Acid	Urea cycle; Arginine and Proline Metabolism	480	147-85-3
	498			dimethylarginine (SDMA + ADMA)	LC/MS pos early	36808	C21189 C03626	HMDB0003334 HMDB0001539	123831;169148		0.91	0.98	1.31					0.3816	0.4136	0.8519	0.5736	0.0129	0.1276	0.4476	0.4506	0.0902	0.191	0.0533	0.4474		100	100	100	100	100	100		Amino Acid	Urea cycle; Arginine and Proline Metabolism	100001810	102783-24-4
	499			N-acetylarginine	LC/MS pos early	33953	C02562	HMDB0004620	67427		1.12	0.95	1.09					0.246	0.3251	0.5816	0.4616	0.3666	0.5063	0.0117	0.0342	0.8004	0.5779	0.3061	0.5433		100	100	100	100	100	100		Amino Acid	Urea cycle; Arginine and Proline Metabolism	100001266	155-84-0
	502			N-(ADP-ribosyl)-arginine (1)*	LC/MS neg	62802		HMDB0001260	46173712;493		0.83	1.32	1.69					0.3538	0.3985	0.1778	0.2584	0.0155	0.1378	0.6386	0.543	0.0094	0.0502	0.3975	0.5783		100	100	100	100	100	100		Amino Acid	Urea cycle; Arginine and Proline Metabolism	100020896
	503			N-(ADP-ribosyl)-arginine (2)*	LC/MS neg	62803					0.83	1.43	1.72					0.4574	0.4414	0.1726	0.2564	0.0425	0.2074	0.5893	0.523	0.0193	0.0745	0.607	0.651		100	100	100	100	100	100		Amino Acid	Urea cycle; Arginine and Proline Metabolism	100020897
	508			N-delta-acetylornithine	LC/MS polar	43249	C00437	HMDB0003357	9920500		1.18	1.16	1.12					0.0189	0.0571	0.034	0.1505	0.0833	0.2614	0.0034	0.0147	0.0085	0.0502	0.7577	0.6867		100	100	100	100	100	100		Amino Acid	Urea cycle; Arginine and Proline Metabolism	100004523
	513			trans-4-hydroxyproline	LC/MS pos early	32306	C01157	HMDB0000725	5810		0.77	0.83	1.04					0.0008	0.0063	0.0121	0.0926	0.6027	0.5952	0.0046	0.0175	0.1354	0.2276	0.031	0.3948		100	100	100	100	100	100		Amino Acid	Urea cycle; Arginine and Proline Metabolism	1001	51-35-4
	518			N-methylproline	LC/MS pos early	37431		HMDB0094696	643474		1.2	1.09	0.98					0.1603	0.2592	0.5159	0.4385	0.9001	0.6829	0.1484	0.2199	0.7099	0.5473	0.5834	0.6478		100	100	100	100	100	100		Amino Acid	Urea cycle; Arginine and Proline Metabolism	100001956	475-11-6
	519			N,N,N-trimethyl-alanylproline betaine (TMAP)	LC/MS pos early	62947		HMDB0240365			1.12	1.06	1.02					0.1585	0.2584	0.4465	0.4061	0.7748	0.6384	0.0991	0.1662	0.4595	0.439	0.7348	0.6774		100	100	100	100	100	100		Amino Acid	Urea cycle; Arginine and Proline Metabolism	100020217
	521			N-monomethylarginine	LC/MS pos early	43586	C03884	HMDB0029416	132862		0.63	0.87	1.34					0.0127	0.0442	0.4265	0.4015	0.1051	0.2907	0.0517	0.1046	0.5418	0.4779	0.0906	0.4639		100	100	100	100	100	100		Amino Acid	Urea cycle; Arginine and Proline Metabolism	100004488	53308-83-1
	522			argininate*	LC/MS pos early	57461		HMDB0003148	160437		1.04	0.79	0.96					0.7905	0.5687	0.1299	0.2344	0.7704	0.6367	0.2127	0.2726	0.2	0.2829	0.3769	0.5718		100	100	100	100	100	100		Amino Acid	Urea cycle; Arginine and Proline Metabolism	100002769	157-07-3
	527		Creatine Metabolism	guanidinoacetate	LC/MS pos early	43802	C00581	HMDB0000128	763		1.07	1.12	1.26					0.662	0.5263	0.4282	0.402	0.1125	0.2956	0.234	0.2879	0.0956	0.1976	0.5574	0.6385		100	100	100	100	100	100		Amino Acid	Creatine Metabolism	344	352-97-6
	528			creatine	LC/MS pos early	27718	C00300	HMDB0000064	586		0.98	1	0.96					0.2687	0.3449	0.9274	0.5931	0.1055	0.2907	0.0118	0.0342	0.2217	0.2995	0.272	0.5331		100	100	100	100	100	100		Amino Acid	Creatine Metabolism	1221	57-00-1
	529			creatinine	LC/MS pos early	513	C00791	HMDB0000562	588		0.96	0.99	0.97					0.4346	0.4276	0.8877	0.5828	0.5726	0.5758	0.1664	0.2373	0.6179	0.5071	0.7641	0.6867		100	100	100	100	100	100		Amino Acid	Creatine Metabolism	275	60-27-5
	530			creatine phosphate	LC/MS neg	33951	C02305	HMDB0001511	587;9548602		1.01	2.75	4.04					0.9831	0.62	0.1418	0.2384	0.0464	0.2111	0.6633	0.5444	0.0172	0.0714	0.685	0.6666		100	100	100	100	100	100		Amino Acid	Creatine Metabolism	100000112	922-32-7
	537		Polyamine Metabolism	putrescine	LC/MS pos early	1408	C00134	HMDB0001414	1045		26.6	2.22	1.33					2.5739e-08	5.2036e-06	0.0616	0.1694	0.493	0.5591	1.7096e-10	3.5974e-08	0.0725	0.1749	0.3801	0.5718		43	100	71	100	71	100		Amino Acid	Polyamine Metabolism	49	110-60-1
	538			N-acetylputrescine	LC/MS pos early	37496	C02714	HMDB0002064	122356		7.08	1.32	1.35					0.0001	0.0015	0.5205	0.4393	0.4869	0.5591	9.5742e-07	2.1538e-05	0.3464	0.3729	0.9699	0.7292		86	100	57	100	100	100		Amino Acid	Polyamine Metabolism	192	18233-70-0
	545			spermidine	LC/MS pos early	485	C00315	HMDB0001257	1102		2.19	0.97	1.44					1.769e-05	0.0004	0.847	0.5713	0.0192	0.1458	1.432e-09	1.5066e-07	0.1148	0.2159	0.0678	0.4639		100	100	100	100	100	100		Amino Acid	Polyamine Metabolism	50	124-20-9
	550			(N(1) + N(8))-acetylspermidine	LC/MS pos early	57814	C00612 C01029	HMDB0001276 HMDB0002189	123689;496		3.95	1.49	1.4					2.17e-05	0.0004	0.1402	0.2384	0.2104	0.3841	1.6595e-07	6.9838e-06	0.0583	0.1531	0.8674	0.707		57	100	86	100	71	100		Amino Acid	Polyamine Metabolism	100016038
	552			spermine	LC/MS pos early	603	C00750	HMDB0001256	1103		1.08	2.09	2.07					0.811	0.5707	0.0322	0.1481	0.035	0.1896	0.7559	0.5794	0.004	0.0329	0.9783	0.7318		100	100	100	100	100	100		Amino Acid	Polyamine Metabolism	507	71-44-3
	556			5-methylthioadenosine (MTA)	LC/MS pos early	1419	C00170	HMDB0001173	439176		1.29	0.96	1.02					0.0272	0.0745	0.6867	0.5111	0.8225	0.657	0.0009	0.0046	0.8989	0.6079	0.6574	0.6598		100	100	100	100	100	100		Amino Acid	Polyamine Metabolism	212	2457-80-9
	562		Guanidino and Acetamido Metabolism	1-methylguanidine	LC/MS pos early	48114	C02294	HMDB0001522	10111		1.19	1.13	0.93					0.058	0.1289	0.1936	0.2649	0.4104	0.5264	0.2137	0.2726	0.7269	0.5532	0.1371	0.483		100	100	100	100	100	100		Amino Acid	Guanidino and Acetamido Metabolism	100000715	22661-87-6
	563			4-guanidinobutanoate	LC/MS pos early	15681	C01035	HMDB0003464	500		0.82	0.95	1.19					0.3421	0.3896	0.797	0.5507	0.4081	0.5264	0.5597	0.5203	0.6844	0.5347	0.4435	0.5961		100	100	100	100	100	100		Amino Acid	Guanidino and Acetamido Metabolism	100000096	463-003;463-00-3
	566		Glutathione Metabolism	glutathione, reduced (GSH)	LC/MS pos early	2127	D00014 C00051	HMDB0000125	124886		1.59	0.91	0.94					0.0088	0.0356	0.5637	0.4545	0.7288	0.6256	0.0003	0.0019	0.5142	0.4628	0.8696	0.707		100	100	100	100	100	100		Amino Acid	Glutathione Metabolism	496	70-18-8
	567			glutathione, oxidized (GSSG)	LC/MS pos early	27727	D00031 C00127	HMDB0003337	65359		1.21	1.11	1.13					0.1575	0.2578	0.4518	0.4087	0.3764	0.5092	0.041	0.0879	0.2503	0.314	0.924	0.7181		100	100	100	100	100	100		Amino Acid	Glutathione Metabolism	448	103239-24-3
	573			cysteine-glutathione disulfide	LC/MS pos early	35159	R00900	HMDB0000656	3080690		1.6	0.96	0.81					0.1414	0.2454	0.9029	0.587	0.5003	0.5629	0.0922	0.1575	0.5733	0.4838	0.695	0.6666		57	100	71	86	100	100		Amino Acid	Glutathione Metabolism	100001437	13081-14-6
	574			S-methylglutathione	LC/MS pos early	33944	C11347		115260		3.07	1.05	0.99					0.0002	0.0019	0.845	0.5709	0.9636	0.6898	2.6876e-06	4.9271e-05	0.9156	0.6114	0.8647	0.707		57	100	57	100	29	100		Amino Acid	Glutathione Metabolism	100001259	2922-56-7
	575			S-lactoylglutathione	LC/MS neg	15731	C03451	HMDB0001066	440018		1.83	5.12	2.83					0.3043	0.3608	0.0093	0.0876	0.0846	0.2614	0.4562	0.4571	0.0032	0.0294	0.4741	0.6182		86	86	100	100	100	100		Amino Acid	Glutathione Metabolism	1343	54398-03-7
	576			cysteinylglycine	LC/MS pos early	35637	C01419	HMDB0000078	439498		1.32	0.85	0.95					0.0688	0.1432	0.2721	0.3081	0.7274	0.6256	0.0035	0.0147	0.3068	0.3527	0.5905	0.6478		100	100	100	100	100	100		Amino Acid	Glutathione Metabolism	278	19246-18-5
	579			5-oxoproline	LC/MS neg	1494	C01879 C02237	HMDB0000267	439685;7405		1.13	1.04	0.96					0.4029	0.4177	0.7705	0.5453	0.7994	0.6479	0.4237	0.4328	0.9787	0.6292	0.6997	0.6666		100	100	100	100	100	100		Amino Acid	Glutathione Metabolism	1021	98-79-3
	582			2-hydroxybutyrate/2-hydroxyisobutyrate	LC/MS polar	52281	C21297 C05984	HMDB0000729 HMDB00008	4277439;440864		1.87	0.75	0.57					0.0001	0.0014	0.0411	0.1505	0.0004	0.0123	2.9945e-05	0.0003	0.0002	0.0029	0.1758	0.483		100	100	100	100	100	100		Amino Acid	Glutathione Metabolism	100008928
	584			ophthalmate	LC/MS pos early	34592		HMDB0005765	7018721		1.09	0.94	1.02					0.5053	0.4622	0.6356	0.4888	0.8575	0.6621	0.1673	0.2378	0.8347	0.5862	0.6442	0.6583		100	100	100	100	100	100		Amino Acid	Glutathione Metabolism	100001311	495-27-2
	590			S-(1,2-dicarboxyethyl)glutathione	LC/MS neg	63009			9802383		2.12	1.09	0.52					0.0014	0.0089	0.6779	0.5062	0.0046	0.0946	0.0157	0.0422	0.0676	0.1675	0.0193	0.3948		100	100	100	100	100	100		Amino Acid	Glutathione Metabolism	100020967	1115-52-2
	591			4-hydroxy-nonenal-glutathione	LC/MS neg	48487		HMDB0240578	92970719		1.03	0.85	1.13					0.888	0.5945	0.435	0.4052	0.5497	0.5713	0.245	0.2972	0.8959	0.6079	0.3318	0.5587		86	86	86	100	86	86		Amino Acid	Glutathione Metabolism	100006240	99927-70-5
	593			CoA-glutathione*	LC/MS neg	62804	C00920		46873828		1.48	1.83	1.11					0.4076	0.4204	0.2013	0.2697	0.8247	0.6577	0.6772	0.547	0.2877	0.3435	0.4484	0.5994		100	100	100	100	100	100		Amino Acid	Glutathione Metabolism	269	6477-52-7
	633	Peptide	Gamma-glutamyl Amino Acid	gamma-glutamylcysteine	LC/MS pos early	1778	C00669	HMDB0001049	123938		0.95	0.68	0.71					0.5951	0.5013	0.0008	0.0216	0.0024	0.061	0.6516	0.5444	3.2389e-05	0.0009	0.7634	0.6867		100	100	100	100	100	100		Peptide	Gamma-glutamyl Amino Acid	1036	636-58-8
	634			gamma-glutamylglutamate	LC/MS pos early	36738	C05282	HMDB0011737	92865		1.79	0.6	0.51					0.0656	0.1389	0.1006	0.2138	0.0337	0.1896	0.0278	0.0671	0.0099	0.0513	0.7033	0.6666		71	100	57	43	71	86		Peptide	Gamma-glutamyl Amino Acid	331	1116-22-9
	635			gamma-glutamylglutamine	LC/MS pos early	2730	C05283	HMDB0011738	150914		1.13	1.06	1.31					0.4253	0.4246	0.7078	0.518	0.0988	0.2859	0.0471	0.0971	0.1512	0.2422	0.3534	0.5698		100	100	100	100	100	100		Peptide	Gamma-glutamyl Amino Acid	1140	10148-81-9
	636			gamma-glutamylglycine	LC/MS pos early	33949		HMDB0011667	100099		0.41	0.65	0.95					0.0146	0.0479	0.2065	0.2747	0.8856	0.6754	0.0077	0.0261	0.3174	0.3587	0.4229	0.5894		86	43	86	57	100	86		Peptide	Gamma-glutamyl Amino Acid	100001294	1948-29-4
	637			gamma-glutamylhistidine	LC/MS pos early	18245		HMDB0029151	7017195		1.05	1.06	1.11					0.737	0.5511	0.7142	0.5218	0.4761	0.5575	0.4722	0.4632	0.4466	0.434	0.8048	0.6947		71	100	100	100	71	86		Peptide	Gamma-glutamyl Amino Acid	1235	37460-15-4
	639			gamma-glutamylleucine	LC/MS neg	18369		HMDB0011171	151023		0.9	0.82	0.97					0.2742	0.3486	0.0442	0.1546	0.7369	0.6257	0.7507	0.5788	0.0943	0.1976	0.2193	0.5021		100	100	100	100	100	100		Peptide	Gamma-glutamyl Amino Acid	1268	2566-39-4
	640			gamma-glutamyl-alpha-lysine	LC/MS pos early	55015			65254		0.87	1.25	1.82					0.6486	0.5255	0.4549	0.4103	0.0516	0.2143	0.798	0.5918	0.0586	0.1531	0.3711	0.5718		100	100	100	100	100	100		Peptide	Gamma-glutamyl Amino Acid	100010901
	641			gamma-glutamyl-epsilon-lysine	LC/MS pos early	33934		HMDB0003869	7015685		0.88	0.88	1.4					0.5555	0.4824	0.5515	0.4491	0.1098	0.2941	0.4573	0.4571	0.4623	0.44	0.1224	0.4735		100	100	100	100	100	100		Peptide	Gamma-glutamyl Amino Acid	100001262	17105-15-6
	643			gamma-glutamylphenylalanine	LC/MS neg	33422		HMDB0000594	111299		0.95	0.89	1.57					0.8069	0.5707	0.5621	0.4544	0.0258	0.1651	0.0935	0.1586	0.2181	0.2995	0.0468	0.4378		43	43	29	100	86	43		Peptide	Gamma-glutamyl Amino Acid	100000491	7432-24-8
	644			gamma-glutamylthreonine	LC/MS pos early	33364		HMDB0029159	76078708		0.66	0.69	0.94					0.0072	0.03	0.0178	0.1119	0.672	0.6105	0.0137	0.0378	0.0463	0.1385	0.1478	0.483		100	100	100	100	100	100		Peptide	Gamma-glutamyl Amino Acid	100001314	5652-48-2
	647			gamma-glutamylvaline	LC/MS pos early	43829		HMDB0011172	7015683		0.8	0.8	0.87					0.1122	0.2052	0.1181	0.23	0.3272	0.4752	0.0704	0.1312	0.0762	0.1806	0.6647	0.6598		100	100	100	100	100	100		Peptide	Gamma-glutamyl Amino Acid	100001126	2746-34-1
	663		Dipeptide	alanylleucine	LC/MS pos early	37093		HMDB0028691	259583		0.76	0.65	1.46					0.4154	0.4219	0.2089	0.2763	0.2612	0.429	0.5842	0.523	0.9217	0.6117	0.097	0.4639		86	71	29	86	29	86		Peptide	Dipeptide	100001890	1638-60-4
	819			glycylleucine	LC/MS pos early	34398	C02155	HMDB0000759	92843		1.29	0.58	1.02					0.2064	0.2888	0.0112	0.0906	0.9102	0.6829	0.0008	0.0039	0.075	0.1788	0.0544	0.4474		100	100	100	100	100	100		Peptide	Dipeptide	100001258	869-19-2
	829			glycylvaline	LC/MS pos early	18357		HMDB0028854	2724807		1.07	0.75	1.01					0.6066	0.507	0.0391	0.1505	0.9188	0.6829	0.0271	0.0668	0.1546	0.2456	0.1192	0.4735		100	100	100	100	100	100		Peptide	Dipeptide	100000487	1963-21-9
	853			isoleucylglycine	LC/MS neg	40008		HMDB0028907	342532		1.1	0.83	1.07					0.5079	0.4625	0.1813	0.2612	0.6088	0.5954	0.0311	0.0734	0.5497	0.4812	0.1928	0.4842		100	100	100	100	100	100		Peptide	Dipeptide	100003169	868-28-0
	872			leucylglycine	LC/MS pos early	40045		HMDB0028929	79070		0.82	0.64	1.08					0.356	0.3999	0.0437	0.1546	0.7249	0.6256	0.6736	0.5452	0.222	0.2995	0.0916	0.4639		100	100	100	100	100	100		Peptide	Dipeptide	100003185	686-50-0
	921			phenylalanylalanine	LC/MS neg	41374		HMDB0028988	5488196		1	0.51	1.07					0.992	0.6209	0.0045	0.064	0.7657	0.6352	0.0224	0.0557	0.0568	0.1524	0.0231	0.3948		100	100	43	100	71	100		Peptide	Dipeptide	100003589	3918-87-4
	926			phenylalanylglycine	LC/MS pos early	41370		HMDB0028995	6992304		1.24	0.74	1.23					0.2065	0.2888	0.0858	0.1937	0.2219	0.3962	0.0005	0.003	0.707	0.5462	0.0415	0.4097		100	100	100	100	100	100		Peptide	Dipeptide	100003588	721-90-4
	947			prolylglycine	LC/MS pos early	40703		HMDB0011178	6426709		1.38	0.91	1.06					0.0072	0.03	0.3913	0.3806	0.5799	0.5819	2.7194e-05	0.0003	0.8273	0.5836	0.3207	0.5525		100	100	100	100	100	100		Peptide	Dipeptide	100003674	2578-57-6
	1016			tyrosylglycine	LC/MS neg	41375		HMDB0029105	7021854		1.44	0.92	1.25					0.0711	0.1445	0.6528	0.4975	0.2599	0.429	0.0009	0.0044	0.626	0.5114	0.2663	0.5331		86	100	71	100	100	100		Peptide	Dipeptide	100003598	673-05-5
	1033			valylglutamine	LC/MS pos early	42079		HMDB0029125	5253209		0.64	0.72	1.55					0.2028	0.2888	0.3441	0.3538	0.2097	0.3841	0.7988	0.5918	0.8208	0.5836	0.1241	0.4736		71	43	43	86	29	57		Peptide	Dipeptide	100003640	42854-54-6
	1034			valylglycine	LC/MS neg	40475		HMDB0029127	136487		0.76	0.63	1.14					0.2131	0.295	0.0394	0.1505	0.5353	0.5674	0.8618	0.6116	0.2842	0.3432	0.0587	0.4518		100	100	100	100	100	100		Peptide	Dipeptide	100003641	686-43-1
	1037			valylleucine	LC/MS pos early	39994		HMDB0029131	352039		0.78	0.48	1.11					0.4926	0.4566	0.0468	0.1611	0.7663	0.6352	0.4852	0.4726	0.2165	0.2995	0.1031	0.4643		100	86	29	86	29	100		Peptide	Dipeptide	100003210	22906-55-4
	1047			leucylglutamine*	LC/MS pos early	48189		HMDB0028927	4305457		0.74	0.55	1.16					0.1901	0.2787	0.0134	0.0978	0.5074	0.5671	0.6514	0.5444	0.1705	0.2571	0.0265	0.3948		100	100	100	100	100	100		Peptide	Dipeptide	100003183
	1190		Acetylated Peptides	phenylacetylglycine	LC/MS pos early	33945	C05598	HMDB0000821	68144		1.65	1.96	0.98					0.1929	0.2806	0.0853	0.1937	0.9619	0.6898	0.5598	0.5203	0.2288	0.3023	0.2049	0.4977		100	100	100	100	100	100		Peptide	Acetylated Peptides	100001275	500-98-1
	1220	Carbohydrate	Glycolysis, Gluconeogenesis, and Pyruvate Metabolism	1,5-anhydroglucitol (1,5-AG)	LC/MS neg	20675	C07326	HMDB0002712	64960		0.95	0.96	0.95					0.3875	0.415	0.562	0.4544	0.4444	0.5446	0.1806	0.2444	0.3439	0.3729	0.8945	0.7097		100	100	100	100	100	100		Carbohydrate	Glycolysis, Gluconeogenesis, and Pyruvate Metabolism	100000580	154-58-5
	1223			glucose	LC/MS polar	48152	C00031	HMDB0000122	5793		0.58	1.92	3.12					0.0023	0.0129	0.0004	0.0158	2.4727e-07	5.6194e-05	0.013	0.0367	3.9862e-08	3.2701e-06	0.0429	0.4097		100	100	100	100	100	100		Carbohydrate	Glycolysis, Gluconeogenesis, and Pyruvate Metabolism	572	50-99-7
	1224			glucose 6-phosphate	LC/MS polar	31260	C00092	HMDB0001401	5958		0.93	2.27	3.55					0.9218	0.6011	0.2932	0.3192	0.1104	0.2941	0.7881	0.5902	0.0652	0.1662	0.6839	0.6666		100	100	100	100	100	100		Carbohydrate	Glycolysis, Gluconeogenesis, and Pyruvate Metabolism	291	103192-55-8
	1230			fructose 1,6-diphosphate/glucose 1,6-diphosphate/myo-inositol diphosphates	LC/MS neg	46896	C05378 C00354 C01231	HMDB0003514 HMDB0001058	10404962;3934;90658350;124383956;4453;445557;718;82400		0.5	3.09	4.71					0.2482	0.3269	0.0652	0.1706	0.014	0.1322	0.2556	0.3055	0.0035	0.0309	0.6155	0.6528		100	100	100	100	100	100		Carbohydrate	Glycolysis, Gluconeogenesis, and Pyruvate Metabolism	100002180
	1232			dihydroxyacetone phosphate (DHAP)	LC/MS pos early	15522	C00111	HMDB0001473	668		0.84	1.92	2.8					0.6777	0.53	0.1175	0.23	0.017	0.1416	0.944	0.6384	0.0068	0.0464	0.5117	0.6326		100	100	100	100	100	100		Carbohydrate	Glycolysis, Gluconeogenesis, and Pyruvate Metabolism	309	102783-56-2
	1236			2-phosphoglycerate	LC/MS polar	35629	C00631	HMDB0000362	59		1.64	21.15	25.05					0.6986	0.5372	0.0235	0.1281	0.0174	0.1416	0.5227	0.501	0.0018	0.0205	0.9255	0.7181		43	29	71	86	43	57		Carbohydrate	Glycolysis, Gluconeogenesis, and Pyruvate Metabolism	100000093	70195-25-4
	1237			3-phosphoglycerate	LC/MS neg	1414	C00597	HMDB0000807	724		1.05	24.54	55.32					0.9743	0.62	0.0439	0.1546	0.0135	0.1305	0.6726	0.5452	0.0024	0.0258	0.7059	0.6666		100	43	71	86	86	86		Carbohydrate	Glycolysis, Gluconeogenesis, and Pyruvate Metabolism	132	80731-10-8
	1238			phosphoenolpyruvate (PEP)	LC/MS neg	597	C00074	HMDB0000263	1005		1.44	6.98	9.57					0.6854	0.534	0.0388	0.1505	0.0179	0.1416	0.4142	0.4273	0.0027	0.0278	0.804	0.6947		14	14	57	71	29	29		Carbohydrate	Glycolysis, Gluconeogenesis, and Pyruvate Metabolism	463	10526-80-4
	1239			pyruvate	LC/MS polar	48990	C00022	HMDB0000243	1060		0.46	0.78	1.65					0.004	0.0199	0.3122	0.3321	0.0546	0.2178	0.0277	0.0671	0.4915	0.4543	0.0411	0.4097		100	100	100	100	100	100		Carbohydrate	Glycolysis, Gluconeogenesis, and Pyruvate Metabolism	823	127-17-3
	1240			lactate	LC/MS neg	527	C00186	HMDB0000190	612		0.77	0.73	0.95					0.029	0.0781	0.0093	0.0876	0.6565	0.6065	0.1217	0.1891	0.0293	0.1001	0.1057	0.4702		100	100	100	100	100	100		Carbohydrate	Glycolysis, Gluconeogenesis, and Pyruvate Metabolism	482	79-33-4
	1243			glycerate	LC/MS polar	1572	C00258	HMDB0006372 HMDB0000139	752;439194		0.73	1.49	2.24					0.3379	0.3874	0.2306	0.2866	0.02	0.1487	0.6286	0.5388	0.0146	0.0641	0.3807	0.5718		100	100	100	100	100	100		Carbohydrate	Glycolysis, Gluconeogenesis, and Pyruvate Metabolism	1052	600-19-1
	1254		Pentose Phosphate Pathway	5-phosphoribosyl diphosphate (PRPP)	LC/MS neg	36840	C00119	HMDB0000280	7339		0.83	0.99	0.87					0.4039	0.4177	0.9769	0.6038	0.5273	0.5674	0.1152	0.1829	0.6395	0.5149	0.669	0.661		100	100	100	100	100	100		Carbohydrate	Pentose Phosphate Pathway	166	108321-05-7
	1255			ribose 1-phosphate	LC/MS polar	1763	C00620	HMDB0001489	439236		1.13	0.83	0.74					0.5645	0.4856	0.3919	0.3806	0.1713	0.3559	0.6598	0.5444	0.1197	0.2188	0.7068	0.6666		100	100	100	100	100	100		Carbohydrate	Pentose Phosphate Pathway	219	50-99-7;58459-37-3
	1262		Pentose Metabolism	ribitol	LC/MS polar	15772	C00532 C01904 C00474 C00379	HMDB0002917 HMDB0000508 HMDB0001851 HMDB0000568	6912		1.05	1.15	1.1					0.5392	0.4759	0.0752	0.1832	0.2027	0.3775	0.6272	0.5388	0.0345	0.1106	0.7007	0.6666		100	100	100	100	100	100		Carbohydrate	Pentose Metabolism	100000406	488-81-3
	1263			ribonate	LC/MS polar	27731	C01685	HMDB0000867	5460677		1.26	1.13	1.1					0.0374	0.0952	0.2636	0.3064	0.3719	0.5076	0.007	0.0241	0.1592	0.2492	0.8695	0.707		100	100	100	100	100	100		Carbohydrate	Pentose Metabolism	100001007	5336-08-03
	1277			arabitol/xylitol	LC/MS polar	48885	C00542 C01904 C00379	HMDB0002917 HMDB0001851 HMDB0000568	6912;94154		1.27	1.15	0.93					0.0014	0.0089	0.0433	0.1546	0.3027	0.4546	0.0088	0.0283	0.4523	0.4375	0.0336	0.3948		100	100	100	100	100	100		Carbohydrate	Pentose Metabolism	100006430
	1283			arabonate/xylonate	LC/MS polar	48255	C00502 C05411	HMDB0000539	122045;6602431		0.84	1.04	0.9					0.2733	0.3486	0.7749	0.5456	0.4957	0.5591	0.0318	0.0745	0.7783	0.5711	0.4946	0.6281		100	100	100	100	100	100		Carbohydrate	Pentose Metabolism	100006115
	1290			lyxonate	LC/MS polar	61858		HMDB0060255			0.86	1.64	1.86					0.275	0.3486	0.0012	0.0221	0.0001	0.0039	0.3641	0.387	4.8067e-06	0.0002	0.5189	0.6326		100	100	100	100	100	100		Carbohydrate	Pentose Metabolism	100019968
	1295		Glycogen Metabolism	maltotetraose	LC/MS polar	15910	C02052	HMDB0001296	439639		1.61	0.58	0.87					0.0429	0.1039	0.0212	0.1248	0.5315	0.5674	0.0002	0.0015	0.0382	0.1187	0.2075	0.4997		100	100	100	100	100	100		Carbohydrate	Glycogen Metabolism	100000275	34612-38-9
	1297			maltotriose	LC/MS polar	44688	C01835	HMDB0001262	439586		1.29	0.53	0.72					0.2895	0.3544	0.0122	0.0926	0.1779	0.3575	0.0211	0.0529	0.0079	0.049	0.3586	0.5716		100	100	100	100	100	100		Carbohydrate	Glycogen Metabolism	100000276	1109-28-0
	1300			maltose	LC/MS polar	15586	C00208	HMDB0000163	10991489		0.99	0.56	0.7					0.9788	0.62	0.0373	0.1505	0.1874	0.3641	0.5796	0.523	0.0189	0.0745	0.5544	0.6385		100	100	100	100	100	100		Carbohydrate	Glycogen Metabolism	913	6363-53-7
	1347		Fructose, Mannose and Galactose Metabolism	fructose	LC/MS polar	48195	C00095	HMDB0000660	2723872		0.38	0.61	1.75					0.018	0.0551	0.2167	0.2785	0.1592	0.3462	0.1085	0.1763	0.8974	0.6079	0.0662	0.4639		100	100	100	100	100	100		Carbohydrate	Fructose, Mannose and Galactose Metabolism	878	57-48-7
	1352			mannitol/sorbitol	LC/MS polar	46142	C00392 C00794	HMDB0000247 HMDB0000765	6251;5780		0.99	1.17	1.03					0.8781	0.5945	0.0203	0.1216	0.6014	0.5952	0.1222	0.1891	0.0435	0.1321	0.1794	0.483		100	100	100	100	100	100		Carbohydrate	Fructose, Mannose and Galactose Metabolism	100001740
	1353			mannose	LC/MS polar	48153	C00159 C02209 C00936	HMDB0000169	185698;82308;18950;439680		0.39	1.33	2.82					2.5137e-06	0.0002	0.0806	0.1887	6.2749e-07	9.5069e-05	2.4223e-05	0.0003	3.1925e-06	0.0001	0.0021	0.2621		100	86	100	100	100	100		Carbohydrate	Fructose, Mannose and Galactose Metabolism	803	3458-28-4
	1354			mannose-6-phosphate	LC/MS polar	1469	C00275	HMDB0001078	439198		0.75	2.51	4.09					0.742	0.5511	0.297	0.3216	0.1152	0.2975	0.9455	0.6384	0.0682	0.1675	0.6913	0.6666		86	100	100	100	100	100		Carbohydrate	Fructose, Mannose and Galactose Metabolism	294	70442-25-0;104872-94-8
	1363			galactitol (dulcitol)	LC/MS polar	1117	C01697	HMDB0000107	11850		1.16	0.87	0.88					0.0409	0.102	0.0601	0.1694	0.0749	0.2512	0.0045	0.0172	0.0122	0.0588	0.9378	0.7207		100	100	100	100	100	100		Carbohydrate	Fructose, Mannose and Galactose Metabolism	1003	608-66-2
	1364			galactose 1-phosphate	LC/MS polar	15706	C00446	HMDB0000645	123912		0.99	1.02	1.31					0.9491	0.6111	0.8652	0.5757	0.0612	0.2322	0.2511	0.3026	0.1441	0.2355	0.2172	0.5021		100	100	100	100	100	100		Carbohydrate	Fructose, Mannose and Galactose Metabolism	100000300	19046-60-7
	1365			galactose 6-phosphate	LC/MS polar	57615	C01113		3034794;439404		1.43	1.34	1.03					0.1729	0.2648	0.2567	0.3011	0.9078	0.6829	0.2242	0.2787	0.3748	0.3924	0.4672	0.6108		100	100	100	100	100	100		Carbohydrate	Fructose, Mannose and Galactose Metabolism	100001498	6665-00-5
	1373			galactonate	LC/MS polar	27719	C15930 C00880	HMDB0000565	12310779;128869		1.15	0.98	1.11					0.1754	0.2676	0.8284	0.5626	0.2955	0.4538	0.0081	0.0265	0.5533	0.4829	0.3713	0.5718		100	100	100	100	100	100		Carbohydrate	Fructose, Mannose and Galactose Metabolism	100001026	299-28-5
	1380		Nucleotide Sugar	UDP-glucose	LC/MS polar	32344	C00029	HMDB0000286	8629		1.69	1.1	0.92					0.013	0.0445	0.6246	0.485	0.6862	0.614	0.0043	0.0168	0.9516	0.6176	0.5284	0.6343		100	100	100	100	100	100		Carbohydrate	Nucleotide Sugar	1096	117756-22-6
	1384			UDP-galactose	LC/MS polar	15860	C00052	HMDB0000302	18068		1.61	1.21	1.08					0.0013	0.0087	0.1588	0.2489	0.582	0.5826	0.0001	0.001	0.1676	0.2571	0.5323	0.6345		100	100	100	100	100	100		Carbohydrate	Nucleotide Sugar	100000298	2956-16-3;91183-98-1;137868-52-1
	1385			UDP-glucuronate	LC/MS neg	2763	C00167	HMDB0000935	17473		1.31	1.25	1.17					0.1428	0.2468	0.2177	0.2785	0.3914	0.5172	0.0745	0.1357	0.1435	0.2355	0.7835	0.6886		100	100	100	100	100	100		Carbohydrate	Nucleotide Sugar	1097	28053-08-9;63700-19-6
	1392			UDP-N-acetylglucosamine/galactosamine	LC/MS polar	46148	C00203 C00043	HMDB0000304 HMDB0000290	44576;1167		2.1	1.21	1.19					5.5903e-05	0.0008	0.2149	0.2785	0.2614	0.429	4.7247e-07	1.4652e-05	0.0994	0.2019	0.931	0.7201		100	100	100	100	100	100		Carbohydrate	Nucleotide Sugar	100002957
	1393			cytidine 5'-monophospho-N-acetylneuraminic acid	LC/MS polar	36831	C00128	HMDB0001176	448209		1.74	1.12	1					1.3703e-05	0.0003	0.2585	0.3019	0.9966	0.7006	4.1641e-07	1.4603e-05	0.4229	0.4211	0.4195	0.5894		100	100	100	100	100	100		Carbohydrate	Nucleotide Sugar	1223	3063-71-6
	1403		Aminosugar Metabolism	glucosamine-6-phosphate	LC/MS polar	580	C00352	HMDB0001254	440997		0.48	2.48	5.54					0.4805	0.4508	0.3859	0.3784	0.1091	0.2941	0.6487	0.5444	0.0842	0.191	0.586	0.6478		71	71	100	86	71	100		Carbohydrate	Aminosugar Metabolism	290	3616-42-0
	1407			glucuronate	LC/MS polar	15443	C16245	HMDB0000127	441478;94715;23677976;65041;444791		1.53	1.24	0.88					0.1787	0.2706	0.4876	0.4208	0.6893	0.6144	0.2517	0.3026	0.8336	0.5862	0.4404	0.5961		100	100	100	86	86	100		Carbohydrate	Aminosugar Metabolism	100000257	207300-70-7
	1411			N-acetylglucosaminitol	LC/MS polar	63817			165206		0.5	0.69	0.79					0.0186	0.0566	0.192	0.2649	0.3917	0.5172	0.0035	0.0147	0.1304	0.2255	0.7424	0.6774		100	71	71	29	100	71		Carbohydrate	Aminosugar Metabolism	100021518	4271-28-7
	1412			N-acetylglucosamine 6-phosphate	LC/MS polar	15107	C00357	HMDB0002817	439219		2.4	1	0.82					0.0013	0.0087	0.9965	0.6087	0.421	0.5347	0.0001	0.0009	0.5701	0.4832	0.5659	0.6431		43	86	57	100	71	86		Carbohydrate	Aminosugar Metabolism	1213	102029-88-9
	1413			N-acetyl-glucosamine 1-phosphate	LC/MS polar	15741	C04256	HMDB0001367	440364		2.58	0.86	0.63					6.0029e-06	0.0002	0.3757	0.3754	0.0095	0.1187	4.8743e-07	1.4652e-05	0.0146	0.0641	0.1878	0.483		86	100	71	86	86	86		Carbohydrate	Aminosugar Metabolism	1212	31281-59-1
	1419			N-acetylneuraminate	LC/MS polar	32377	C00270	HMDB0000230	439197		1.19	0.84	0.85					0.0937	0.1779	0.0891	0.2	0.1277	0.3139	0.0155	0.0421	0.0263	0.0936	0.8918	0.7093		100	100	100	100	100	100		Carbohydrate	Aminosugar Metabolism	1162	131-48-6
	1431			N-acetylglucosaminylasparagine	LC/MS pos early	48149	C04540	HMDB0000489	123826		1.39	1.01	1.07					0.001	0.0074	0.9504	0.5963	0.4661	0.5563	5.9379e-06	9.9957e-05	0.5752	0.4845	0.6361	0.6573		100	100	100	100	100	100		Carbohydrate	Aminosugar Metabolism	1215	2776-93-4
	1432			erythronate*	LC/MS polar	42420		HMDB0000613	2781043		0.93	0.92	1.06					0.499	0.4596	0.4708	0.4183	0.5663	0.5745	0.9673	0.6444	0.9158	0.6114	0.362	0.5718		100	100	100	100	100	100		Carbohydrate	Aminosugar Metabolism	100001320	88759-55-1
	1435			N-glycolylneuraminate	LC/MS polar	37123	C03410	HMDB0000833	123802		1.25	1.01	1.03					0.0696	0.1436	0.9221	0.5926	0.7939	0.6479	0.0099	0.0309	0.7996	0.5779	0.9079	0.711		100	100	100	100	100	100		Carbohydrate	Aminosugar Metabolism	100001491	1113-83-3
	1436		Advanced Glycation End-product	N6-carboxymethyllysine	LC/MS pos early	36713		HMDB0240347	123800		1.44	1.35	0.73					0.0614	0.1327	0.1207	0.2305	0.1015	0.2867	0.668	0.5452	0.9477	0.6168	0.0278	0.3948		100	100	100	100	100	100		Carbohydrate	Advanced Glycation End-product	100001768	5746-04-03
	1440	Energy	TCA Cycle	citrate	LC/MS neg	1564	C00158	HMDB0000094	311		1.02	0.79	0.76					0.8835	0.5945	0.1073	0.2197	0.071	0.2463	0.9553	0.6433	0.0188	0.0745	0.8799	0.7093		100	100	100	100	100	100		Energy	TCA Cycle	1124	77-92-9
	1442			aconitate [cis or trans]	LC/MS neg	46173	C02341 C004174	HMDB0000958 HMDB000072	643757;444212		1.01	0.89	0.8					0.9303	0.6047	0.4817	0.4197	0.1666	0.3546	0.7084	0.5636	0.1431	0.2355	0.6192	0.6538		100	100	100	100	100	100		Energy	TCA Cycle	100001359
	1444			isocitrate	LC/MS polar	12110	C00451	HMDB0001874	5318532		1.13	0.8	0.72					0.5113	0.4636	0.2471	0.2948	0.0908	0.2697	0.5972	0.523	0.0479	0.1413	0.6875	0.6666		100	100	100	100	100	100		Energy	TCA Cycle	1206	20226-99-7
	1445			isocitric lactone	LC/MS polar	54724			98259		1.31	1.35	0.77					0.0779	0.1528	0.0492	0.1611	0.086	0.264	0.9006	0.6251	0.8442	0.59	0.0116	0.3608		100	100	100	100	100	100		Energy	TCA Cycle	100009239	4702-32-3
	1446			alpha-ketoglutarate	LC/MS polar	528	C00026	HMDB0000208	51		0.84	0.74	0.56					0.5802	0.4897	0.3446	0.3538	0.0713	0.2463	0.1612	0.2332	0.0551	0.1498	0.5203	0.6326		100	100	100	100	100	100		Energy	TCA Cycle	93	305-72-6;328-50-7;22202-68-2
	1448			succinylcarnitine (C4-DC)	LC/MS pos early	37058		HMDB0061717	71464481		1.44	1.51	0.95					0.0132	0.0448	0.0058	0.0743	0.7042	0.6215	0.1822	0.2451	0.0739	0.1774	0.0239	0.3948		100	100	100	100	100	100		Energy	TCA Cycle	100001948	256928-74-2
	1449			succinate	LC/MS polar	1437	C00042	HMDB0000254	1110		0.98	1.78	2.3					0.9563	0.6128	0.1413	0.2384	0.0377	0.1906	0.6919	0.5546	0.0147	0.0641	0.636	0.6573		100	100	100	100	100	100		Energy	TCA Cycle	252	110-15-6
	1450			fumarate	LC/MS polar	1643	C00122	HMDB0000134	444972		1.36	1.16	0.72					0.0576	0.1288	0.3377	0.3504	0.0398	0.1987	0.5601	0.5203	0.4061	0.4133	0.0354	0.3948		100	100	100	100	100	100		Energy	TCA Cycle	330	100-17-8
	1452			malate	LC/MS neg	1303	C00497 C00149 C00711	HMDB0000744 HMDB0031518 HMDB0000156	525		1.32	1.08	0.77					0.0639	0.1366	0.6116	0.4786	0.0765	0.2512	0.2932	0.3353	0.3541	0.3792	0.1074	0.4702		100	100	100	100	100	100		Energy	TCA Cycle	409	6915-15-7
	1461			2-methylcitrate/homocitrate	LC/MS neg	52282	C01251	HMDB0003518 HMDB0000379	515;439459		2.53	1.27	0.91					0.0007	0.0055	0.3297	0.3457	0.6976	0.618	0.0001	0.001	0.6744	0.5299	0.3361	0.5589		100	100	86	100	100	100		Energy	TCA Cycle	100008929
	1467		Oxidative Phosphorylation	acetylphosphate	LC/MS polar	15488	C00227	HMDB0001494	186		1.4	2.48	2.03					0.3388	0.3874	0.0148	0.1029	0.0528	0.2143	0.3442	0.3763	0.003	0.0294	0.6815	0.6665		100	100	100	100	100	100		Energy	Oxidative Phosphorylation	1211	94249-01-1
	1469			phosphate	LC/MS pos early	42109	C00009	HMDB0001429	1061		0.93	0.96	0.93					0.0126	0.0442	0.1868	0.2637	0.0189	0.1454	0.0001	0.0008	0.0114	0.0562	0.4204	0.5894		100	100	100	100	100	100		Energy	Oxidative Phosphorylation	461	7664-38-2
	1472	Lipid	Fatty Acid Synthesis	malonylcarnitine	LC/MS pos early	37059		HMDB0002095	22833583		1.53	1.21	0.81					0.0023	0.0129	0.1324	0.2379	0.1004	0.2867	0.0194	0.0495	0.9157	0.6114	0.0298	0.3948		100	100	100	100	100	100		Lipid	Fatty Acid Synthesis	100001526	853728-01-5
	1473			malonate	LC/MS polar	15872	C00383	HMDB0000691	867		1.12	0.79	0.56					0.8154	0.5707	0.6284	0.4858	0.2429	0.4153	0.8694	0.6125	0.2444	0.3105	0.6217	0.6538		100	100	100	86	100	100		Lipid	Fatty Acid Synthesis	818	141-82-2;26522-22-85-0
	1474		Fatty Acid Metabolism	acetyl CoA	LC/MS neg	43840	C00024	HMDB0001206	444493		1.74	1.02	0.71					0.1062	0.1988	0.9469	0.5963	0.3187	0.4687	0.1212	0.1891	0.5078	0.4588	0.4502	0.6002		57	86	86	71	86	100		Lipid	Fatty Acid Metabolism	1830	102029-73-2
	1505		Medium Chain Fatty Acid	5-dodecenoate (12:1n7)	LC/MS neg	33968		HMDB0000529	5312378		1.33	0.84	0.53					0.2082	0.2893	0.4449	0.4061	0.0078	0.1125	0.7484	0.5788	0.0156	0.0659	0.1454	0.483		100	100	100	100	86	100		Lipid	Medium Chain Fatty Acid	100001232	2430-94-6
	1508		Long Chain Saturated Fatty Acid	myristate (14:0)	LC/MS neg	1365	C06424	HMDB0000806	11005		0.78	0.81	1.26					0.2841	0.3513	0.3651	0.3681	0.3201	0.4687	0.8597	0.6116	0.9486	0.6168	0.1831	0.483		100	100	100	100	100	100		Lipid	Long Chain Saturated Fatty Acid	519	544-63-8
	1511			palmitate (16:0)	LC/MS neg	1336	C00249	HMDB0000220	985		0.69	0.74	1.44					0.2859	0.3525	0.3705	0.3717	0.2868	0.4458	0.8993	0.6251	0.9016	0.6079	0.1697	0.483		100	100	100	100	100	100		Lipid	Long Chain Saturated Fatty Acid	424	57-10-3
	1513			margarate (17:0)	LC/MS neg	1121		HMDB0002259	10465		0.88	0.95	1.4					0.6204	0.512	0.8553	0.574	0.2003	0.3775	0.728	0.5677	0.4311	0.4254	0.2991	0.5433		100	100	100	100	100	100		Lipid	Long Chain Saturated Fatty Acid	891	506-12-7
	1515			stearate (18:0)	LC/MS neg	1358	C01530	HMDB0000827	5281		0.89	1	1.5					0.6607	0.5263	0.9926	0.6083	0.1412	0.3326	0.6634	0.5444	0.2898	0.3446	0.2956	0.5433		100	100	100	100	100	100		Lipid	Long Chain Saturated Fatty Acid	439	57-11-4
	1517			nonadecanoate (19:0)	LC/MS neg	1356	C16535	HMDB0000772	12591		0.97	0.98	1.26					0.9221	0.6011	0.9354	0.5951	0.4111	0.5264	0.6149	0.5335	0.5986	0.494	0.5222	0.6326		100	100	100	100	100	100		Lipid	Long Chain Saturated Fatty Acid	892	646-30-0
	1518			arachidate (20:0)	LC/MS neg	1118	C06425	HMDB0002212	10467		0.98	1.12	1.37					0.9456	0.6104	0.6301	0.4858	0.1797	0.3575	0.5977	0.523	0.1986	0.2818	0.5331	0.6345		100	100	100	100	100	100		Lipid	Long Chain Saturated Fatty Acid	893	506-30-9
	1527		Long Chain Monounsaturated Fatty Acid	myristoleate (14:1n5)	LC/MS neg	32418	C08322	HMDB0002000	5281119		1.41	0.76	0.54					0.1303	0.233	0.2313	0.2866	0.0113	0.1222	0.264	0.313	0.0097	0.0511	0.2943	0.5433		100	100	100	100	100	100		Lipid	Long Chain Monounsaturated Fatty Acid	100001198	544-64-9
	1530			palmitoleate (16:1n7)	LC/MS neg	33447	C08362	HMDB0003229	445638		0.6	0.52	0.96					0.2442	0.3248	0.1383	0.2384	0.9153	0.6829	0.5029	0.4859	0.2574	0.3209	0.3234	0.5552		100	100	100	100	100	100		Lipid	Long Chain Monounsaturated Fatty Acid	452	373-49-9
	1532			10-heptadecenoate (17:1n7)	LC/MS neg	33971		HMDB0060038	5312435		0.74	0.68	1.21					0.3633	0.4058	0.245	0.2943	0.561	0.574	0.9599	0.6444	0.6739	0.5299	0.2199	0.5021		100	100	100	100	100	100		Lipid	Long Chain Monounsaturated Fatty Acid	100001278	29743-97-3
	1534			oleate/vaccenate (18:1)	LC/MS neg	52285	C01712 C08367 C00712 C21944	HMDB0000207 HMDB0000573 HMDB0003231 HMDB0240219	637517;445639;5281127;5282761		0.73	0.63	1.17					0.4982	0.4596	0.3244	0.341	0.7363	0.6257	0.984	0.645	0.6422	0.5149	0.3504	0.5695		100	100	100	100	100	100		Lipid	Long Chain Monounsaturated Fatty Acid	100008930
	1541			10-nonadecenoate (19:1n9)	LC/MS neg	33972		HMDB0013622	5312513		0.86	0.73	1.17					0.6868	0.5341	0.3844	0.3784	0.6669	0.6105	0.7239	0.5663	0.7529	0.5644	0.3593	0.5716		100	100	100	100	100	100		Lipid	Long Chain Monounsaturated Fatty Acid	100001277	73033-09-7
	1544			eicosenoate (20:1)	LC/MS neg	33587	C16526	HMDB0002231 HMDB0062436	5282769;5282768;94159		0.87	0.75	1.11					0.7365	0.5511	0.4754	0.4183	0.7885	0.6457	0.8253	0.5968	0.7511	0.5642	0.4879	0.6269		100	100	100	100	100	100		Lipid	Long Chain Monounsaturated Fatty Acid	100001335
	1548			erucate (22:1n9)	LC/MS neg	1552	C08316	HMDB0002068	8216;5281116		1.04	0.91	1.21					0.9018	0.5997	0.7779	0.5456	0.5569	0.5734	0.4319	0.4359	0.8281	0.5836	0.5392	0.6354		100	100	100	100	100	100		Lipid	Long Chain Monounsaturated Fatty Acid	1087	112-86-7
	1551		Long Chain Polyunsaturated Fatty Acid (n3 and n6)	tetradecadienoate (14:2)*	LC/MS neg	62850		HMDB0000560	5312409		1.58	0.86	0.57					0.0108	0.0398	0.3561	0.3628	0.0022	0.0597	0.0417	0.0882	0.0051	0.0383	0.0921	0.4639		100	100	100	100	100	100		Lipid	Long Chain Polyunsaturated Fatty Acid (n3 and n6)	100020343	39039-37-7
	1558			stearidonate (18:4n3)	LC/MS neg	33969	C16300	HMDB0006547	5312508		0.57	0.35	0.73					0.2357	0.3209	0.0331	0.1504	0.5078	0.5671	0.5564	0.5203	0.049	0.1431	0.2724	0.5331		100	100	71	71	100	86		Lipid	Long Chain Polyunsaturated Fatty Acid (n3 and n6)	100001229	111174-40-4
	1561			eicosapentaenoate (EPA; 20:5n3)	LC/MS neg	18467	C06428	HMDB0001999	446284		0.69	0.64	1.03					0.3022	0.3608	0.2241	0.2823	0.934	0.6836	0.5877	0.523	0.4185	0.4176	0.3558	0.5716		100	100	100	100	100	100		Lipid	Long Chain Polyunsaturated Fatty Acid (n3 and n6)	2050	10-2005-9;10417-94-4
	1562			heneicosapentaenoate (21:5n3)	LC/MS neg	57658			11998573		0.63	0.5	1.34					0.3757	0.4117	0.1881	0.2639	0.5634	0.574	0.9244	0.6316	0.5917	0.4917	0.1827	0.483		86	71	86	86	100	100		Lipid	Long Chain Polyunsaturated Fatty Acid (n3 and n6)	100015797	24257-10-1
	1563			docosapentaenoate (n3 DPA; 22:5n3)	LC/MS neg	32504	C16513	HMDB0001976 HMDB0006528	6441454		0.68	0.73	1.37					0.3613	0.4047	0.4675	0.4174	0.4597	0.5541	0.795	0.5918	0.9927	0.6312	0.3027	0.5433		100	100	100	100	100	100		Lipid	Long Chain Polyunsaturated Fatty Acid (n3 and n6)	100001181	2234-74-4
	1564			docosahexaenoate (DHA; 22:6n3)	LC/MS neg	44675	C06429	HMDB0002183	445580		0.62	0.6	1.27					0.33	0.3834	0.294	0.3193	0.6276	0.5961	0.7666	0.5836	0.6846	0.5347	0.2797	0.5331		100	100	100	100	100	100		Lipid	Long Chain Polyunsaturated Fatty Acid (n3 and n6)	100000665	6217-54-5
	1566			nisinate (24:6n3)	LC/MS neg	57810		HMDB0013025	11792612		0.82	0.85	1.21					0.7039	0.5378	0.746	0.5345	0.7081	0.6221	0.965	0.6444	0.9714	0.6265	0.6219	0.6538		100	100	100	86	100	100		Lipid	Long Chain Polyunsaturated Fatty Acid (n3 and n6)	100015785	68378-49-4
	1567			hexadecadienoate (16:2n6)	LC/MS neg	57652		HMDB0000477	13932172		1.19	0.65	0.57					0.546	0.4789	0.1461	0.24	0.0669	0.2442	0.5733	0.5224	0.0235	0.086	0.7704	0.6871		100	100	100	100	100	100		Lipid	Long Chain Polyunsaturated Fatty Acid (n3 and n6)	100009394	28290-73-5
	1568			linoleate (18:2n6)	LC/MS neg	1105	C01595	HMDB0000673 HMDB0006270	5280450		0.67	0.55	1.15					0.4791	0.4505	0.286	0.3156	0.8041	0.648	0.9466	0.6384	0.5578	0.4832	0.3521	0.5695		100	100	100	100	100	100		Lipid	Long Chain Polyunsaturated Fatty Acid (n3 and n6)	180	60-33-3
	1570			linolenate [alpha or gamma; (18:3n3 or 6)]	LC/MS neg	34035	C06426 C06427	HMDB0001388 HMDB0003073	5280933;5280934		0.57	0.47	0.99					0.2551	0.3317	0.1276	0.2344	0.991	0.6983	0.5936	0.523	0.2721	0.333	0.2788	0.5331		100	100	100	100	100	100		Lipid	Long Chain Polyunsaturated Fatty Acid (n3 and n6)	100001337
	1571			dihomo-linoleate (20:2n6)	LC/MS neg	17805	C16525	HMDB0005060	6439848		0.85	0.77	1.22					0.6443	0.5255	0.4471	0.4061	0.5645	0.574	0.768	0.5836	0.895	0.6079	0.3468	0.5689		100	100	100	100	100	100		Lipid	Long Chain Polyunsaturated Fatty Acid (n3 and n6)	1231	2091-39-6
	1573			dihomo-linolenate (20:3n3 or n6)	LC/MS neg	35718	C03242	HMDB0002925	5280581		0.77	0.74	1.35					0.4233	0.4237	0.3616	0.3665	0.3604	0.501	0.8704	0.6125	0.9987	0.6329	0.2003	0.4944		100	100	100	100	100	100		Lipid	Long Chain Polyunsaturated Fatty Acid (n3 and n6)	100001739	17046-59-2
	1574			arachidonate (20:4n6)	LC/MS neg	1110	C00219	HMDB0001043	444899		0.7	0.62	1.35					0.4718	0.4461	0.3375	0.3504	0.5352	0.5674	0.9188	0.6308	0.8069	0.5792	0.2668	0.5331		100	100	100	100	100	100		Lipid	Long Chain Polyunsaturated Fatty Acid (n3 and n6)	229	506-32-1
	1577			docosapentaenoate (n6 DPA; 22:5n6)	LC/MS neg	37478	C16513	HMDB0001976	6441454		0.65	0.57	1.34					0.4106	0.4206	0.2745	0.3082	0.5677	0.5747	0.9873	0.645	0.7066	0.5462	0.2417	0.5267		100	100	100	100	100	100		Lipid	Long Chain Polyunsaturated Fatty Acid (n3 and n6)	100001580	25182-74-5
	1578			docosadienoate (22:2n6)	LC/MS neg	32415	C16533	HMDB0061714	5282807		1.18	1.01	1.48					0.7359	0.5511	0.9871	0.6067	0.4358	0.5442	0.3126	0.3535	0.5727	0.4838	0.5882	0.6478		100	86	100	100	100	100		Lipid	Long Chain Polyunsaturated Fatty Acid (n3 and n6)	100001182	7370-49-2
	1649		Fatty Acid, Branched	(16 or 17)-methylstearate (a19:0 or i19:0)	LC/MS neg	38296		HMDB0037397	3083779		0.81	0.95	1.25					0.5575	0.4827	0.893	0.5844	0.5283	0.5674	0.7723	0.5836	0.7247	0.5525	0.5883	0.6478		100	100	100	100	100	100		Lipid	Fatty Acid, Branched	100002356	2724-59-6
	1660		Fatty Acid, Dicarboxylate	glutarate (C5-DC)	LC/MS polar	396	C00489	HMDB0000661	743;4418048		1.16	1.07	1.08					0.3025	0.3608	0.6245	0.485	0.5909	0.5903	0.1404	0.2095	0.4689	0.4422	0.9727	0.7292		86	100	100	100	86	100		Lipid	Fatty Acid, Dicarboxylate	339	110-94-1
	1664			2-hydroxyglutarate	LC/MS pos early	37253	C02630	HMDB0059655	43		1.73	1.41	0.87					1.2268e-05	0.0003	0.0024	0.0391	0.1754	0.3574	0.0002	0.0014	0.1701	0.2571	0.0024	0.2621		100	100	100	100	100	100		Lipid	Fatty Acid, Dicarboxylate	100002070	40951-21-1
	1668			2-hydroxyadipate	LC/MS polar	31934	C02360	HMDB0000321	193530		1.12	0.98	1.16					0.6467	0.5255	0.9467	0.5963	0.5506	0.5713	0.2687	0.3176	0.707	0.5462	0.6385	0.6581		100	100	100	86	100	100		Lipid	Fatty Acid, Dicarboxylate	100001153	18294-85-4
	1669			3-hydroxyadipate	LC/MS polar	62069		HMDB0000345	151913		2.53	1.45	0.84					0.0003	0.0027	0.1019	0.2142	0.4458	0.5446	0.0003	0.0017	0.519	0.4648	0.0927	0.4639		100	100	100	100	100	100		Lipid	Fatty Acid, Dicarboxylate	100004396
	1672			maleate	LC/MS polar	20676	C01384	HMDB0000176	444266		1.38	0.92	0.7					0.0137	0.0462	0.4948	0.4242	0.0069	0.1077	0.0409	0.0879	0.0164	0.0686	0.1226	0.4735		100	100	100	100	100	100		Lipid	Fatty Acid, Dicarboxylate	100000707	110-16-7
	1680			azelate (C9-DC)	LC/MS polar	18362	C08261	HMDB0000784	2266		0.64	0.64	0.85					0.2005	0.2884	0.202	0.2697	0.645	0.5983	0.2183	0.2751	0.2206	0.2995	0.5557	0.6385		100	100	100	86	86	71		Lipid	Fatty Acid, Dicarboxylate	2029	123-99-9
	1690			dodecadienoate (12:2)*	LC/MS neg	62276			25480		0.97	0.61	0.63					0.9035	0.5999	0.0389	0.1505	0.0492	0.2135	0.9265	0.6319	0.0061	0.0436	0.9369	0.7207		86	86	71	71	100	100		Lipid	Fatty Acid, Dicarboxylate	100020478
	1746		Fatty Acid, Amide	palmitamide (16:0)	LC/MS pos late	42095		HMDB0012273	69421		1.86	0.97	0.86					0.2639	0.3409	0.9552	0.5974	0.7793	0.6394	0.1579	0.2299	0.812	0.5802	0.874	0.707		100	100	100	100	100	100		Lipid	Fatty Acid, Amide	100003915	629-54-9
	1749			stearamide (18:0)	LC/MS pos late	37487	C13846	HMDB0034146	31292		2.07	1.02	0.78					0.1782	0.2706	0.9655	0.6	0.6407	0.5967	0.1235	0.1903	0.7643	0.5683	0.7182	0.6694		100	100	100	100	100	100		Lipid	Fatty Acid, Amide	100002105	124-26-5
	1756		Fatty Acid, Amino	2-aminooctanoate	LC/MS pos late	43343		HMDB0000991	69522		1.22	0.6	0.6					0.4343	0.4276	0.0493	0.1611	0.0528	0.2143	0.2622	0.3117	0.0078	0.049	0.9815	0.733		100	100	43	86	100	71		Lipid	Fatty Acid, Amino	100004227	644-90-6
	1757			N-acetyl-2-aminooctanoate*	LC/MS neg	62059		HMDB0059745	95555		1.17	0.82	0.92					0.3868	0.415	0.2874	0.3156	0.6495	0.6013	0.1039	0.1712	0.2845	0.3432	0.6611	0.6598		100	100	100	100	100	100		Lipid	Fatty Acid, Amino	100020204
	1769		Fatty Acid Metabolism (also BCAA Metabolism)	butyrylcarnitine (C4)	LC/MS pos early	32412	C02862	HMDB0002013	439829		1.5	1.03	0.61					0.0128	0.0444	0.8691	0.5773	0.0034	0.0771	0.1778	0.2432	0.0394	0.1217	0.0238	0.3948		100	100	100	100	100	100		Lipid	Fatty Acid Metabolism (also BCAA Metabolism)	100001054	25576-40-3
	1770			butyrylglycine	LC/MS neg	31850		HMDB0000808	88412		2.21	1.46	0.5					0.0246	0.0706	0.2663	0.3078	0.0445	0.2085	0.2876	0.3325	0.494	0.4543	0.0302	0.3948		86	100	100	100	100	100		Lipid	Fatty Acid Metabolism (also BCAA Metabolism)	100001151	20208-73-5
	1772			propionylcarnitine (C3)	LC/MS pos early	32452	C03017	HMDB0000824	107738		1.32	1.05	0.85					0.0741	0.1483	0.7364	0.5311	0.3021	0.4546	0.111	0.179	0.6182	0.5071	0.3337	0.5587		100	100	100	100	100	100		Lipid	Fatty Acid Metabolism (also BCAA Metabolism)	100001162	17298-37-2
	1775			methylmalonate (MMA)	LC/MS polar	1496	C02170	HMDB0000202	487		0.96	0.85	0.92					0.663	0.5263	0.073	0.1814	0.3349	0.48	0.9951	0.648	0.0545	0.1498	0.5345	0.6345		86	100	86	86	100	86		Lipid	Fatty Acid Metabolism (also BCAA Metabolism)	418	516-05-2
	1776			2-methylmalonylcarnitine (C4-DC)	LC/MS pos early	35482		HMDB0013133	53481628		1.57	1.29	0.92					0.0099	0.0377	0.1281	0.2344	0.6251	0.5961	0.0197	0.0499	0.4521	0.4375	0.1561	0.483		100	100	100	100	100	100		Lipid	Fatty Acid Metabolism (also BCAA Metabolism)	100001596	149181-64-6
	1802		Fatty Acid Metabolism (Acyl Glycine)	isocaproylglycine	LC/MS neg	61789			28777652		1.97	1.66	0.65					0.0627	0.1348	0.1601	0.2491	0.2259	0.3995	0.3999	0.4176	0.885	0.6079	0.069	0.4639		86	100	100	100	100	100		Lipid	Fatty Acid Metabolism (Acyl Glycine)	100019816
	1806			hexanoylglycine	LC/MS neg	35436		HMDB0000701	99463		1.63	1.34	0.64					0.1646	0.2592	0.3998	0.3845	0.2006	0.3775	0.6281	0.5388	0.7483	0.5635	0.1374	0.483		100	100	100	100	100	100		Lipid	Fatty Acid Metabolism (Acyl Glycine)	100001527	24003-67-6
	1810			4-methylhexanoylglycine	LC/MS neg	62736					1.98	1.62	0.56					0.073	0.1475	0.1972	0.2687	0.1264	0.3122	0.5578	0.5203	0.8573	0.594	0.0506	0.4474		100	86	100	86	71	100		Lipid	Fatty Acid Metabolism (Acyl Glycine)	100020632
	1829			2-butenoylglycine	LC/MS neg	61785			6303498		2.2	1.36	0.45					0.0337	0.0878	0.385	0.3784	0.0331	0.1896	0.3459	0.3771	0.34	0.3719	0.0358	0.3948		86	100	100	100	86	71		Lipid	Fatty Acid Metabolism (Acyl Glycine)	100016110	71428-89-2
	1832			3-hydroxybutyroylglycine**	LC/MS pos early	62064					2.2	1.18	0.58					0.0433	0.1041	0.6545	0.4975	0.1566	0.3449	0.1092	0.1768	0.4824	0.449	0.1882	0.483		100	100	100	100	100	100		Lipid	Fatty Acid Metabolism (Acyl Glycine)	100020211
	1841		Fatty Acid Metabolism (Acyl Carnitine, Short Chain)	acetylcarnitine (C2)	LC/MS pos early	32198	C02571	HMDB0000201	7045767		1.26	1.01	0.81					0.0141	0.047	0.8845	0.5827	0.0243	0.165	0.064	0.1241	0.1236	0.2195	0.0839	0.4639		100	100	100	100	100	100		Lipid	Fatty Acid Metabolism (Acyl Carnitine, Short Chain)	100000802	5080-50-2
	1845		Fatty Acid Metabolism (Acyl Carnitine, Medium Chain)	hexanoylcarnitine (C6)	LC/MS pos early	32328		HMDB0000756	6426853		1.59	1.48	0.83					0.1068	0.1991	0.1693	0.2553	0.5171	0.5674	0.3759	0.3965	0.5961	0.4929	0.1553	0.483		100	100	100	100	100	100		Lipid	Fatty Acid Metabolism (Acyl Carnitine, Medium Chain)	100000781	6920-35-0
	1853			octanoylcarnitine (C8)	LC/MS pos late	33936	C02838	HMDB0000791	11953814;123701		1.43	1.57	1.12					0.1474	0.2474	0.0719	0.1799	0.6406	0.5967	0.2737	0.3211	0.1088	0.2106	0.3288	0.5579		100	100	100	100	100	100		Lipid	Fatty Acid Metabolism (Acyl Carnitine, Medium Chain)	100001247	3671-77-0
	1858			nonanoylcarnitine (C9)	LC/MS pos late	61775		HMDB0013288	91825642		1.55	2.42	1.84					0.0741	0.1483	0.0009	0.0216	0.0153	0.1378	0.0835	0.1465	0.0001	0.0028	0.4117	0.5871		100	100	100	100	100	100		Lipid	Fatty Acid Metabolism (Acyl Carnitine, Medium Chain)	100006620
	1861			decanoylcarnitine (C10)	LC/MS pos late	33941		HMDB0000651	10245190		1.4	1.64	1.18					0.1542	0.2534	0.0404	0.1505	0.4762	0.5575	0.2997	0.3409	0.052	0.1471	0.3176	0.551		100	100	100	100	100	100		Lipid	Fatty Acid Metabolism (Acyl Carnitine, Medium Chain)	100001251	1492-27-9
	1862			laurylcarnitine (C12)	LC/MS pos late	34534		HMDB000225	168381		1.32	1.37	0.88					0.1798	0.2713	0.1276	0.2344	0.5181	0.5674	0.7116	0.5641	0.5205	0.4649	0.1272	0.4781		100	100	100	100	100	100		Lipid	Fatty Acid Metabolism (Acyl Carnitine, Medium Chain)	100001392	25518-54-1
	1863		Fatty Acid Metabolism (Acyl Carnitine, Long Chain Saturated)	myristoylcarnitine (C14)	LC/MS pos late	33952		HMDB000506	6426854		1.29	1.19	0.8					0.135	0.2383	0.2988	0.3227	0.1736	0.3559	0.6603	0.5444	0.8119	0.5802	0.0942	0.4639		100	100	100	100	100	100		Lipid	Fatty Acid Metabolism (Acyl Carnitine, Long Chain Saturated)	100001270	18822-89-4
	1864			pentadecanoylcarnitine (C15)*	LC/MS pos late	57522		HMDB0062517	123132011		1.22	1.25	0.94					0.1826	0.2735	0.1444	0.2392	0.6837	0.6129	0.5657	0.5213	0.4458	0.434	0.187	0.483		100	100	100	100	100	100		Lipid	Fatty Acid Metabolism (Acyl Carnitine, Long Chain Saturated)	100015842
	1865			palmitoylcarnitine (C16)	LC/MS pos late	44681	C02990	HMDB0000222	461		1.09	1.16	0.89					0.6084	0.507	0.364	0.3679	0.4608	0.5541	0.6566	0.5444	0.9021	0.6079	0.2479	0.5328		100	100	100	100	100	100		Lipid	Fatty Acid Metabolism (Acyl Carnitine, Long Chain Saturated)	100000776	6865-14-1
	1866			margaroylcarnitine (C17)*	LC/MS pos late	57512		HMDB0006210	53477803		1.36	1.19	0.87					0.0272	0.0745	0.1859	0.2637	0.2815	0.4428	0.126	0.1935	0.8557	0.5939	0.0943	0.4639		100	100	100	100	100	100		Lipid	Fatty Acid Metabolism (Acyl Carnitine, Long Chain Saturated)	100004054	106182-29-0
	1867			stearoylcarnitine (C18)	LC/MS pos late	34409		HMDB0000848	3006797		1.49	1.38	0.91					0.0156	0.0501	0.05	0.1611	0.5272	0.5674	0.0898	0.1543	0.3246	0.3627	0.0677	0.4639		100	100	100	100	100	100		Lipid	Fatty Acid Metabolism (Acyl Carnitine, Long Chain Saturated)	100001391	18822-91-8
	1868			arachidoylcarnitine (C20)*	LC/MS pos late	57513		HMDB0006460	53477833		1.56	1.28	0.72					0.0709	0.1445	0.3076	0.3304	0.1738	0.3559	0.3543	0.3814	0.8017	0.5779	0.0968	0.4639		100	100	100	100	100	100		Lipid	Fatty Acid Metabolism (Acyl Carnitine, Long Chain Saturated)	100015833
	1872		Fatty Acid Metabolism (Acyl Carnitine, Monounsaturated)	butenoylcarnitine (C4:1)	LC/MS pos early	61778					1.56	0.93	0.54					0.0011	0.008	0.5647	0.4545	3.8571e-05	0.0017	0.0477	0.098	0.0006	0.008	0.0044	0.2621		100	100	100	100	100	100		Lipid	Fatty Acid Metabolism (Acyl Carnitine, Monounsaturated)	100016058
	1881			cis-4-decenoylcarnitine (C10:1)	LC/MS pos late	38178		HMDB0013205	57357170		1.79	1.43	1.17					0.0202	0.0602	0.138	0.2384	0.5149	0.5674	0.0078	0.0261	0.1337	0.2268	0.5427	0.6363		100	100	100	100	100	100		Lipid	Fatty Acid Metabolism (Acyl Carnitine, Monounsaturated)	100002259	98930-66-6
	1883			5-dodecenoylcarnitine (C12:1)	LC/MS pos late	61769		HMDB13326	91825571		1.24	1.31	1.01					0.3378	0.3874	0.2331	0.287	0.9527	0.6883	0.5802	0.523	0.3733	0.3924	0.4188	0.5894		100	100	100	100	100	100		Lipid	Fatty Acid Metabolism (Acyl Carnitine, Monounsaturated)	100016069
	1885			myristoleoylcarnitine (C14:1)*	LC/MS pos late	48182		HMDB0240588	129691961		1.37	1.11	0.73					0.0601	0.1313	0.5328	0.4415	0.0572	0.224	0.3615	0.3852	0.344	0.3729	0.0751	0.4639		100	100	100	100	100	100		Lipid	Fatty Acid Metabolism (Acyl Carnitine, Monounsaturated)	100006051	889848-55-9
	1886			palmitoleoylcarnitine (C16:1)*	LC/MS pos late	53223		HMDB0013207	71464547		1.02	0.98	0.8					0.916	0.6011	0.9024	0.587	0.1809	0.3575	0.4689	0.4622	0.2988	0.35	0.384	0.5727		100	100	100	100	100	100		Lipid	Fatty Acid Metabolism (Acyl Carnitine, Monounsaturated)	100009406
	1887			oleoylcarnitine (C18:1)	LC/MS pos late	35160		HMDB0005065	6441392		1.1	0.98	0.76					0.5361	0.4759	0.8813	0.5825	0.0884	0.2679	0.796	0.5918	0.1857	0.2672	0.2618	0.5331		100	100	100	100	100	100		Lipid	Fatty Acid Metabolism (Acyl Carnitine, Monounsaturated)	100001501	38677-66-6
	1888			eicosenoylcarnitine (C20:1)*	LC/MS pos late	57519					1.39	1.4	0.77					0.1682	0.2598	0.1562	0.2479	0.2766	0.4396	0.8532	0.6116	0.8062	0.5792	0.0809	0.4639		100	100	100	100	100	100		Lipid	Fatty Acid Metabolism (Acyl Carnitine, Monounsaturated)	100015838
	1889			erucoylcarnitine (C22:1)*	LC/MS pos late	57525					1.52	1.2	0.68					0.1602	0.2592	0.5418	0.4473	0.1993	0.3775	0.5039	0.4859	0.6246	0.5114	0.1831	0.483		43	71	57	57	100	71		Lipid	Fatty Acid Metabolism (Acyl Carnitine, Monounsaturated)	100015841
	1892		Fatty Acid Metabolism (Acyl Carnitine, Polyunsaturated)	linoleoylcarnitine (C18:2)*	LC/MS pos late	46223		HMDB0006469	6450015		1.05	1.07	0.91					0.78	0.5652	0.7289	0.5284	0.6037	0.5952	0.8274	0.5973	0.9023	0.6079	0.5412	0.6361		100	100	100	100	100	100		Lipid	Fatty Acid Metabolism (Acyl Carnitine, Polyunsaturated)	100003151	36816-10-1
	1893			linolenoylcarnitine (C18:3)*	LC/MS pos late	57511					0.8	1.03	1.05					0.3051	0.3608	0.8771	0.5817	0.8266	0.6578	0.164	0.2362	0.7917	0.5747	0.9636	0.7288		100	100	100	100	100	100		Lipid	Fatty Acid Metabolism (Acyl Carnitine, Polyunsaturated)	100015831
	1894			dihomo-linoleoylcarnitine (C20:2)*	LC/MS pos late	57520					1.28	1.38	0.85					0.337	0.3874	0.2151	0.2785	0.5225	0.5674	0.9792	0.6449	0.6628	0.5238	0.1867	0.483		100	100	100	100	100	100		Lipid	Fatty Acid Metabolism (Acyl Carnitine, Polyunsaturated)	100015839
	1895			arachidonoylcarnitine (C20:4)	LC/MS pos late	57518		HMDB0006455	136212424		1.14	1.62	1.4					0.4223	0.4237	0.0072	0.0809	0.0533	0.2146	0.6108	0.532	0.0018	0.0205	0.529	0.6343		100	100	100	100	100	100		Lipid	Fatty Acid Metabolism (Acyl Carnitine, Polyunsaturated)	100015837
	1896			dihomo-linolenoylcarnitine (C20:3n3 or 6)*	LC/MS pos late	57521					1.05	1.62	1.26					0.8021	0.5707	0.0146	0.1029	0.2148	0.3905	0.5527	0.5192	0.0108	0.0542	0.3463	0.5689		100	100	100	100	100	100		Lipid	Fatty Acid Metabolism (Acyl Carnitine, Polyunsaturated)	100015840
	1900			adrenoylcarnitine (C22:4)*	LC/MS pos late	57528					1.02	2.31	1.82					0.9149	0.6011	0.0008	0.0216	0.0117	0.1235	0.5367	0.5085	0.0001	0.0024	0.4432	0.5961		100	100	100	100	100	100		Lipid	Fatty Acid Metabolism (Acyl Carnitine, Polyunsaturated)	100015850
	1901			docosapentaenoylcarnitine (C22:5n3)*	LC/MS pos late	57529			71464594		0.87	2.59	2.15					0.5989	0.5035	0.001	0.0216	0.0058	0.1016	0.2178	0.2751	7.0274e-05	0.0017	0.6135	0.6521		100	100	100	100	100	100		Lipid	Fatty Acid Metabolism (Acyl Carnitine, Polyunsaturated)	100015851
	1903			docosahexaenoylcarnitine (C22:6)*	LC/MS pos late	57523					0.81	1.89	1.71					0.39	0.415	0.0128	0.0952	0.0323	0.1896	0.138	0.2067	0.0018	0.0205	0.7695	0.6871		100	100	100	100	100	100		Lipid	Fatty Acid Metabolism (Acyl Carnitine, Polyunsaturated)	100015845
	1908		Fatty Acid Metabolism (Acyl Carnitine, Dicarboxylate)	adipoylcarnitine (C6-DC)	LC/MS pos early	52988		HMDB0061677	71296139		1.68	1.35	1.27					0.0416	0.1033	0.2256	0.283	0.3354	0.48	0.0086	0.028	0.1284	0.2242	0.8552	0.707		57	100	100	100	71	100		Lipid	Fatty Acid Metabolism (Acyl Carnitine, Dicarboxylate)	100006614
	1915			pimeloylcarnitine/3-methyladipoylcarnitine (C7-DC)	LC/MS pos early	53224					1.57	1.29	0.82					0.0566	0.1278	0.2684	0.3081	0.3956	0.5196	0.1685	0.2382	0.8513	0.5928	0.1705	0.483		43	57	71	86	57	71		Lipid	Fatty Acid Metabolism (Acyl Carnitine, Dicarboxylate)	100009407
	1920		Fatty Acid Metabolism (Acyl Carnitine, Hydroxy)	(R)-3-hydroxybutyrylcarnitine	LC/MS pos early	43264		HMDB0013127	53481617		1.38	1.19	0.67					0.0372	0.0951	0.2484	0.2948	0.0103	0.1187	0.7545	0.5794	0.2691	0.3305	0.0098	0.3608		100	100	100	100	100	100		Lipid	Fatty Acid Metabolism (Acyl Carnitine, Hydroxy)	100003926
	1921			(S)-3-hydroxybutyrylcarnitine	LC/MS pos early	52984		HMDB0013127	71464477		1.73	0.67	0.31					0.0065	0.0281	0.0398	0.1505	1.177e-06	0.0001	0.2405	0.2942	2.7449e-06	0.0001	0.006	0.2862		100	100	100	100	100	100		Lipid	Fatty Acid Metabolism (Acyl Carnitine, Hydroxy)	100009271
	1922			3-hydroxyhexanoylcarnitine (1)	LC/MS pos early	62557					1.15	2.94	1.98					0.7118	0.54	0.0074	0.0809	0.0756	0.2512	0.8216	0.5968	0.0025	0.0258	0.4566	0.6036		14	43	86	86	71	71		Lipid	Fatty Acid Metabolism (Acyl Carnitine, Hydroxy)	100020825
	1923			3-hydroxyhexanoylcarnitine (2)	LC/MS pos early	62556					1.18	1.9	1.35					0.4858	0.4547	0.0107	0.0898	0.2045	0.3793	0.973	0.6446	0.0082	0.0502	0.3108	0.5446		14	57	71	71	57	57		Lipid	Fatty Acid Metabolism (Acyl Carnitine, Hydroxy)	100020826
	1925			3-hydroxyoctanoylcarnitine (1)	LC/MS pos early	64393					1.05	1.68	1.27					0.8716	0.5924	0.0924	0.2062	0.4215	0.5347	0.6708	0.5452	0.0816	0.1886	0.5147	0.6326		100	100	100	100	100	100		Lipid	Fatty Acid Metabolism (Acyl Carnitine, Hydroxy)	100021990
	1926			3-hydroxyoctanoylcarnitine (2)	LC/MS pos early	64394					1.13	1.67	1.14					0.6674	0.5263	0.0707	0.1798	0.6269	0.5961	0.7118	0.5641	0.1048	0.2098	0.3325	0.5587		100	100	100	100	100	100		Lipid	Fatty Acid Metabolism (Acyl Carnitine, Hydroxy)	100021991
	1928			3-hydroxydecanoylcarnitine	LC/MS pos late	63358		HMDB0061636	121454166		1.29	0.95	0.59					0.349	0.3964	0.8583	0.574	0.0592	0.23	0.9385	0.6371	0.1395	0.2326	0.2152	0.5021		100	100	100	100	100	100		Lipid	Fatty Acid Metabolism (Acyl Carnitine, Hydroxy)	100021141
	1929			3-hydroxypalmitoylcarnitine	LC/MS pos late	61839		HMDB0013336	126456228		1.17	1.08	0.75					0.2869	0.3527	0.6049	0.4762	0.0503	0.2143	0.7761	0.5853	0.2881	0.3435	0.08	0.4639		100	100	100	100	100	100		Lipid	Fatty Acid Metabolism (Acyl Carnitine, Hydroxy)	100019800
	1930			3-hydroxyoleoylcarnitine	LC/MS pos late	61840			129637446		1.27	0.95	0.57					0.1452	0.2469	0.7299	0.5284	0.0015	0.0436	0.8818	0.6181	0.0105	0.0534	0.0318	0.3948		100	100	100	100	100	100		Lipid	Fatty Acid Metabolism (Acyl Carnitine, Hydroxy)	100019801
	1932		Carnitine Metabolism	deoxycarnitine	LC/MS pos early	36747	C01181	HMDB0001161	22620		1.52	1.12	1.03					2.7678e-05	0.0005	0.1613	0.2499	0.7604	0.6352	1.0236e-06	2.1538e-05	0.2269	0.3022	0.4293	0.5904		100	100	100	100	100	100		Lipid	Carnitine Metabolism	100001662	6249-56-5
	1933			carnitine	LC/MS pos early	15500	C00487 C00308	HMDB0000062	288		1.15	1.09	1.07					0.0391	0.0989	0.1655	0.2516	0.3186	0.4687	0.0101	0.0309	0.0962	0.1976	0.7733	0.6872		100	100	100	100	100	100		Lipid	Carnitine Metabolism	100000007	461-05-2
	1939		Ketone Bodies	3-hydroxybutyrate (BHBA)	LC/MS polar	542	C03197 C01089	HMDB0000011 HMDB0000357 HMDB0000442	441;94318;92135		1.56	0.32	0.23					0.0053	0.0246	5.0875e-08	1.0054e-05	4.2503e-10	1.9318e-07	0.0122	0.035	4.309e-12	1.7673e-09	0.1186	0.4735		100	100	100	100	100	100		Lipid	Ketone Bodies	254	625-72-9
	1945		Fatty Acid Metabolism (Acyl Choline)	oleoylcholine	LC/MS pos late	53260		HMDB0240596	59040790		1.03	0.93	1.25					0.8925	0.5945	0.6902	0.5122	0.23	0.4037	0.1898	0.2512	0.5636	0.4832	0.259	0.5331		86	86	100	100	100	100		Lipid	Fatty Acid Metabolism (Acyl Choline)	100009331
	1949			linoleoylcholine*	LC/MS pos late	57463		HMDB0013213	53481656		0.8	0.85	1.18					0.0831	0.1623	0.1898	0.2649	0.1793	0.3575	0.5377	0.5085	0.981	0.6296	0.0652	0.4639		100	100	100	100	100	71		Lipid	Fatty Acid Metabolism (Acyl Choline)	100015760
	1958		Fatty Acid, Monohydroxy	4-hydroxybutyrate (GHB)	LC/MS pos early	34585	C00989	HMDB0000710	10413		0.92	0.43	0.59					0.6081	0.507	3.3069e-05	0.0022	0.0036	0.0771	0.5673	0.5213	4.5351e-06	0.0002	0.201	0.4944		100	100	14	43	86	86		Lipid	Fatty Acid, Monohydroxy	100001507	502-85-2
	1983			3-hydroxydecanoate	LC/MS neg	22053		HMDB0002203	26612		1.09	0.7	0.64					0.6582	0.5263	0.0757	0.1832	0.0251	0.1651	0.7996	0.5918	0.0062	0.0436	0.7096	0.6678		100	100	71	86	100	86		Lipid	Fatty Acid, Monohydroxy	100000997	5561-87-5
	1986			3-hydroxylaurate	LC/MS neg	32457		HMDB0000387	94216		1.13	0.7	0.55					0.5315	0.4754	0.0836	0.1917	0.0054	0.099	0.9886	0.645	0.0022	0.0239	0.3858	0.5736		100	100	86	86	100	100		Lipid	Fatty Acid, Monohydroxy	100001112	53941-38-1
	2015			13-HODE + 9-HODE	LC/MS neg	37752	C14767 C14762	HMDB0004667 HMDB0004670	5312830;1424;5282947;5282944;5282945		0.96	0.75	0.91					0.8858	0.5945	0.3181	0.3367	0.7358	0.6257	0.7861	0.5902	0.3454	0.3729	0.6359	0.6573		100	100	86	86	100	100		Lipid	Fatty Acid, Monohydroxy	100002196
	2031		Fatty Acid, Dihydroxy	12,13-DiHOME	LC/MS neg	38395	C14829	HMDB0004705	10236635		0.83	0.73	0.97					0.5752	0.4887	0.3306	0.3457	0.9363	0.6842	0.8753	0.615	0.4551	0.4382	0.525	0.6327		86	86	71	71	86	86		Lipid	Fatty Acid, Dihydroxy	62	263399-35-5
	2034			2S,3R-dihydroxybutyrate	LC/MS polar	62950		HMDB0002453	10964471		1.62	1.24	1.15					6.0812e-05	0.0009	0.0401	0.1505	0.1661	0.3546	1.5052e-06	3.0164e-05	0.0178	0.0728	0.6048	0.651		100	100	100	100	100	100		Lipid	Fatty Acid, Dihydroxy	100002284	5057-93-2
	2035			2R,3R-dihydroxybutyrate	LC/MS polar	63109		HMDB0000498	13120901		1.33	1.1	1.19					0.0543	0.1248	0.4891	0.4212	0.2318	0.4037	0.0036	0.0147	0.1852	0.2672	0.7142	0.6678		100	100	100	100	100	100		Lipid	Fatty Acid, Dihydroxy	100002367	759-06-8
	2037			2,4-dihydroxybutyrate	LC/MS polar	62951		HMDB0000360	192742		1.65	1.24	1.02					0.0002	0.0019	0.0709	0.1798	0.8541	0.662	3.3882e-05	0.0003	0.1551	0.2456	0.2399	0.5259		100	100	100	100	100	100		Lipid	Fatty Acid, Dihydroxy	100002285	1518-62-3
	2038			3,4-dihydroxybutyrate	LC/MS polar	62952		HMDB0000337	150929		1.08	0.94	1.04					0.5077	0.4625	0.6003	0.4745	0.7269	0.6256	0.128	0.1952	0.9011	0.6079	0.5376	0.6351		100	100	100	100	100	100		Lipid	Fatty Acid, Dihydroxy	100001730	51267-44-8
	2067		Docosanoid	14-HDoHE/17-HDoHE	LC/MS neg	53034		HMDB0010213 HMDB0060044	11566378;6439179		1.82	0.97	1.16					0.1855	0.2737	0.9465	0.5963	0.7442	0.6287	0.037	0.0819	0.8545	0.5939	0.7808	0.6875		86	86	71	86	100	100		Lipid	Docosanoid	100009278
	2142		Eicosanoid	12-HETE	LC/MS neg	37536	C14777	HMDB0006111	5283155		1.86	0.86	0.95					0.2429	0.3241	0.7777	0.5456	0.9292	0.6829	0.0795	0.1405	0.7929	0.5747	0.8911	0.7093		71	100	86	86	100	100		Lipid	Eicosanoid	100002167	71030-37-0;73837-14-6
	2160		Endocannabinoid	oleoyl ethanolamide	LC/MS pos late	38102		HMDB0002088	5283454		0.76	0.76	0.79					0.1853	0.2737	0.1739	0.2565	0.2437	0.4153	0.0873	0.1518	0.0788	0.1846	0.8854	0.7093		100	100	100	100	100	100		Lipid	Endocannabinoid	1137	11-58-0;111-58-0
	2163			palmitoyl ethanolamide	LC/MS pos late	38165	C16512	HMDB0002100	4671		0.82	0.84	0.84					0.2379	0.3222	0.3054	0.3289	0.2995	0.4546	0.0981	0.1652	0.1492	0.2409	0.9927	0.7357		100	100	100	100	100	100		Lipid	Endocannabinoid	1489	544-31-0
	2164			stearoyl ethanolamide	LC/MS pos late	38625		HMDB0013078	27902		0.88	0.83	0.89					0.2508	0.3281	0.0831	0.1917	0.2813	0.4428	0.2555	0.3055	0.0506	0.1451	0.622	0.6538		100	100	100	100	100	100		Lipid	Endocannabinoid	100002254	111-57-9
	2173			N-oleoyltaurine	LC/MS neg	39732			6437033		1.17	1.13	2.07					0.6801	0.5308	0.7521	0.535	0.0613	0.2322	0.0924	0.1575	0.1195	0.2188	0.2565	0.5331		100	100	100	100	100	100		Lipid	Endocannabinoid	100003119	52514-04-2
	2174			N-stearoyltaurine	LC/MS neg	39730			168274		1.23	1.14	1.89					0.5402	0.4759	0.7026	0.5161	0.0721	0.2463	0.0647	0.1243	0.1218	0.2188	0.3009	0.5433		100	100	100	100	100	100		Lipid	Endocannabinoid	100003240	63155-80-6
	2175			N-palmitoyltaurine	LC/MS neg	39835			14504290		1.01	1.31	1.86					0.9785	0.62	0.4397	0.4061	0.0873	0.2663	0.4644	0.461	0.0819	0.1886	0.4876	0.6269		100	100	100	100	100	100		Lipid	Endocannabinoid	100003239	83982-06-3
	2178			N-linoleoyltaurine*	LC/MS neg	61826			52922081		1.26	1.34	1.62					0.4935	0.4566	0.3832	0.3784	0.1525	0.3431	0.1742	0.2412	0.1073	0.2106	0.6805	0.6665		100	100	100	100	100	100		Lipid	Endocannabinoid	100005814
	2183			linoleoyl ethanolamide	LC/MS neg	52608		HMDB0012252	5283446		0.73	1.19	2.25					0.4639	0.4451	0.6927	0.5127	0.0707	0.2463	0.9986	0.6485	0.1183	0.2188	0.3022	0.5433		100	86	100	100	100	100		Lipid	Endocannabinoid	100006726	68171-52-8
	2198			N-stearoylserine*	LC/MS neg	61822					1.25	1.47	1.35					0.4567	0.4414	0.2014	0.2697	0.3207	0.4687	0.3993	0.4176	0.1128	0.2143	0.8341	0.707		100	100	100	100	100	100		Lipid	Endocannabinoid	100019957
	2202		Inositol Metabolism	myo-inositol	LC/MS polar	1124	C00137	HMDB0000211	892		1.12	1.01	1.04					0.532	0.4754	0.9395	0.5951	0.8401	0.6603	0.3336	0.3704	0.8444	0.59	0.929	0.7197		100	100	100	100	100	100		Lipid	Inositol Metabolism	363	87-89-8
	2203			chiro-inositol	LC/MS polar	37112	C19891	HMDB0240209			1.1	1	0.97					0.4031	0.4177	0.9737	0.6038	0.7764	0.6384	0.316	0.3547	0.8226	0.5836	0.859	0.707		100	100	100	86	100	100		Lipid	Inositol Metabolism	100001859	643-12-9
	2233		Phospholipid Metabolism	choline	LC/MS pos early	15506	C00114	HMDB0000097	305		0.84	0.85	1					0.0453	0.1084	0.0585	0.1694	0.9732	0.6925	0.1324	0.1997	0.18	0.266	0.1659	0.483		100	100	100	100	100	100		Lipid	Phospholipid Metabolism	1256	67-48-1
	2234			choline phosphate	LC/MS pos early	34396	C00588	HMDB0001565	1014		0.88	1.3	1.24					0.1447	0.2469	0.0067	0.0805	0.0236	0.1627	0.0188	0.0483	0.0009	0.0106	0.7017	0.6666		100	100	100	100	100	100		Lipid	Phospholipid Metabolism	267	72556-74-2
	2235			cytidine 5'-diphosphocholine	LC/MS pos early	34418	C00307	HMDB0001413	13804		2.32	0.84	0.65					0.0004	0.0034	0.3897	0.3803	0.0475	0.2118	4.4814e-05	0.0004	0.0468	0.139	0.3998	0.5793		100	100	100	100	100	100		Lipid	Phospholipid Metabolism	1220	33818-15-4
	2237			glycerophosphorylcholine (GPC)	LC/MS pos early	15990	C00670	HMDB0000086	71920		1.68	1.39	1.28					0.0013	0.0089	0.0307	0.1461	0.0935	0.2742	7.9935e-05	0.0006	0.0087	0.0502	0.7008	0.6666		100	100	100	100	100	100		Lipid	Phospholipid Metabolism	100000269	28319-77-9
	2239			phosphoethanolamine	LC/MS neg	1600	C00346	HMDB0000224	1015		1.44	0.99	1.06					0.0048	0.0233	0.9318	0.5949	0.6143	0.5954	6.7186e-05	0.0006	0.7669	0.5685	0.6767	0.6644		100	100	100	100	100	100		Lipid	Phospholipid Metabolism	1026	1071-23-4
	2240			cytidine-5'-diphosphoethanolamine	LC/MS polar	34410	C00570	HMDB0001564	123727		1.92	0.91	0.82					9.1073e-05	0.0012	0.5267	0.4394	0.1732	0.3559	2.6928e-06	4.9271e-05	0.1609	0.2509	0.5953	0.6478		100	100	100	100	100	100		Lipid	Phospholipid Metabolism	100001407	72842-05-8
	2241			glycerophosphoethanolamine	LC/MS polar	37455	C01233	HMDB0000114	123874		1.84	1.32	1.19					0.003	0.0161	0.1476	0.24	0.3556	0.4958	0.0003	0.0017	0.0975	0.199	0.6984	0.6666		100	100	100	100	100	100		Lipid	Phospholipid Metabolism	100001620	33049-08-0
	2243			glycerophosphoinositol*	LC/MS polar	47155			167572		1.55	1.53	1.58					0.0426	0.1039	0.0486	0.1611	0.0345	0.1896	0.0044	0.0171	0.0054	0.0399	0.9087	0.711		100	100	100	100	100	100		Lipid	Phospholipid Metabolism	100001621	16824-65-0
	2244			trimethylamine N-oxide	LC/MS pos early	40406	C01104	HMDB0000925	1145		1.43	1.14	0.96					0.0024	0.0129	0.2393	0.2919	0.713	0.6232	0.0011	0.0055	0.5607	0.4832	0.2753	0.5331		100	100	100	100	100	100		Lipid	Phospholipid Metabolism	100003397	1184-78-7
	2263		Phosphatidylcholine (PC)	1-myristoyl-2-palmitoyl-GPC (14:0/16:0)	LC/MS pos late	19258		HMDB0007869	129657		0.99	0.84	1.03					0.9223	0.6011	0.0949	0.2081	0.8069	0.648	0.2181	0.2751	0.3021	0.3501	0.1731	0.483		100	100	100	100	100	100		Lipid	Phosphatidylcholine (PC)	100000672	69525-80-0
	2267			1-myristoyl-2-arachidonoyl-GPC (14:0/20:4)*	LC/MS pos late	53195		HMDB0007883	24778634		0.71	0.81	1.04					0.0017	0.0106	0.038	0.1505	0.6769	0.6105	0.0045	0.0172	0.2218	0.2995	0.0766	0.4639		100	100	100	100	100	100		Lipid	Phosphatidylcholine (PC)	100009139
	2279			1,2-dipalmitoyl-GPC (16:0/16:0)	LC/MS pos late	19130	D03585	HMDB0000564	452110		0.95	0.82	1.1					0.6641	0.5263	0.1215	0.2309	0.4278	0.5386	0.2893	0.3327	0.5775	0.4853	0.101	0.4639		100	100	100	100	100	100		Lipid	Phosphatidylcholine (PC)	100000657	63-89-8
	2280			1-palmitoyl-2-palmitoleoyl-GPC (16:0/16:1)*	LC/MS pos late	52470		HMDB0007969	6443788		0.96	0.86	1.01					0.6724	0.529	0.1298	0.2344	0.9241	0.6829	0.5727	0.5224	0.3082	0.3527	0.2506	0.5331		100	100	100	100	100	100		Lipid	Phosphatidylcholine (PC)	100008984
	2282			1-palmitoyl-2-stearoyl-GPC (16:0/18:0)	LC/MS pos late	52616	C03889	HMDB0007970	24778686		1.24	0.79	1.17					0.241	0.3229	0.2138	0.2785	0.3992	0.5214	0.0037	0.0152	0.7698	0.5689	0.1441	0.483		100	100	100	100	100	100		Lipid	Phosphatidylcholine (PC)	100008921	59403-51-9
	2284			1-palmitoyl-2-oleoyl-GPC (16:0/18:1)	LC/MS pos late	52461	C13875	HMDB0007972	6436017		1.11	0.85	1.06					0.3945	0.4168	0.1667	0.2525	0.6221	0.5961	0.0161	0.0433	0.5186	0.4648	0.186	0.483		100	100	100	100	100	100		Lipid	Phosphatidylcholine (PC)	1539	26853-31-6;26853-31-6
	2287			1-palmitoyl-2-linoleoyl-GPC (16:0/18:2)	LC/MS pos late	42446		HMDB0007973	5287971		0.95	0.9	1.03					0.5368	0.4759	0.1633	0.2507	0.7456	0.6288	0.7201	0.5663	0.4402	0.431	0.2237	0.506		100	100	100	100	100	100		Lipid	Phosphatidylcholine (PC)	1537	40811-94-7
	2294			1-palmitoyl-2-dihomo-linolenoyl-GPC (16:0/20:3n3 or 6)*	LC/MS pos late	52454					0.63	0.76	1.03					0.0041	0.0204	0.0793	0.1877	0.8278	0.6578	0.0058	0.0213	0.2654	0.3269	0.1596	0.483		100	100	100	100	100	100		Lipid	Phosphatidylcholine (PC)	100008985
	2298			1-palmitoyl-2-arachidonoyl-GPC (16:0/20:4n6)	LC/MS pos late	52462	C05208	HMDB0007982	10747814		0.79	0.83	1.02					0.0048	0.0233	0.025	0.1281	0.8026	0.6479	0.0185	0.0481	0.1435	0.2355	0.0737	0.4639		100	100	100	100	100	100		Lipid	Phosphatidylcholine (PC)	100008914	35418-58-7
	2304			1-palmitoyl-2-docosahexaenoyl-GPC (16:0/22:6)	LC/MS pos late	52610		HMDB0007991	6441886		0.94	0.88	0.92					0.4286	0.4247	0.0837	0.1917	0.275	0.4385	0.5201	0.4997	0.0498	0.1438	0.6313	0.6573		100	100	100	100	100	100		Lipid	Phosphatidylcholine (PC)	100008915	59403-54-2
	2310			1-palmitoleoyl-2-linoleoyl-GPC (16:1/18:2)*	LC/MS pos late	52683		HMDB0008006	24778768		1.03	0.9	1.01					0.7645	0.56	0.2842	0.3156	0.9125	0.6829	0.2122	0.2726	0.4931	0.4543	0.4021	0.5797		100	100	100	100	100	100		Lipid	Phosphatidylcholine (PC)	100009075
	2311			1-palmitoleoyl-2-linolenoyl-GPC (16:1/18:3)*	LC/MS pos late	53180		HMDB0008008	52922452		1.4	1	1.05					0.0033	0.0172	0.9946	0.6085	0.6322	0.5967	4.7305e-05	0.0004	0.7311	0.5533	0.7383	0.6774		100	100	100	100	100	100		Lipid	Phosphatidylcholine (PC)	100009345
	2323			1-stearoyl-2-oleoyl-GPC (18:0/18:1)	LC/MS pos late	52438		HMDB0008038	24778825		1.09	0.8	1.07					0.6589	0.5263	0.2526	0.298	0.7294	0.6256	0.1005	0.1671	0.5664	0.4832	0.2925	0.5433		100	100	100	100	100	100		Lipid	Phosphatidylcholine (PC)	100008904	56421-10-4
	2326			1-stearoyl-2-linoleoyl-GPC (18:0/18:2)*	LC/MS pos late	52452		HMDB0008039	6441487		1.18	0.88	1.1					0.418	0.4219	0.5205	0.4393	0.6271	0.5961	0.0599	0.1179	0.9109	0.6114	0.4264	0.5894		100	100	100	100	100	100		Lipid	Phosphatidylcholine (PC)	100008980
	2334			1-stearoyl-2-arachidonoyl-GPC (18:0/20:4)	LC/MS pos late	42450		HMDB0008048	16219824		1.13	0.9	1.03					0.4142	0.4219	0.4735	0.4183	0.8335	0.6578	0.0781	0.1393	0.7185	0.5498	0.5122	0.6326		100	100	100	100	100	100		Lipid	Phosphatidylcholine (PC)	100001869	35418-59-8
	2340			1-stearoyl-2-docosahexaenoyl-GPC (18:0/22:6)	LC/MS pos late	52611		HMDB0008057	24778876		1.29	0.94	0.88					0.1909	0.2787	0.7334	0.5299	0.5133	0.5674	0.1063	0.1734	0.4828	0.449	0.8235	0.7018		100	100	100	100	100	100		Lipid	Phosphatidylcholine (PC)	100008916	59403-52-0
	2349			1-oleoyl-2-linoleoyl-GPC (18:1/18:2)*	LC/MS pos late	52453		HMDB0008105	24778939		1.65	1.03	1.08					0.0002	0.002	0.7909	0.5494	0.4896	0.5591	9.8003e-07	2.1538e-05	0.4995	0.4563	0.7618	0.6867		100	100	100	100	100	100		Lipid	Phosphatidylcholine (PC)	100008981
	2359			1-oleoyl-2-docosahexaenoyl-GPC (18:1/22:6)*	LC/MS pos late	52697		HMDB0008123	24778955		1.5	1.01	0.98					0.0007	0.0055	0.9382	0.5951	0.8351	0.6578	1.8945e-05	0.0002	0.9263	0.6128	0.8399	0.707		100	100	100	100	100	100		Lipid	Phosphatidylcholine (PC)	100009130
	2360			1,2-dilinoleoyl-GPC (18:2/18:2)	LC/MS pos late	52603		HMDB0008138	5288075		1.35	0.97	1.03					0.0145	0.0479	0.7905	0.5494	0.7768	0.6384	0.0004	0.0023	0.9899	0.6305	0.698	0.6666		100	100	100	100	100	100		Lipid	Phosphatidylcholine (PC)	100008903	998-06-1
	2361			1-linoleoyl-2-linolenoyl-GPC (18:2/18:3)*	LC/MS pos late	53176		HMDB0008141	52922731		1.04	0.92	0.99					0.7302	0.5508	0.481	0.4197	0.9081	0.6829	0.3681	0.3892	0.5616	0.4832	0.6755	0.6644		100	100	100	100	100	100		Lipid	Phosphatidylcholine (PC)	100009343
	2366			1-linoleoyl-2-arachidonoyl-GPC (18:2/20:4n6)*	LC/MS pos late	52710	C05208	HMDB0008147	24778979		0.98	0.85	1.01					0.8619	0.5886	0.1194	0.23	0.9145	0.6829	0.3417	0.3745	0.2974	0.35	0.2348	0.5212		100	100	100	100	100	100		Lipid	Phosphatidylcholine (PC)	100009131
	2409		Phosphatidylethanolamine (PE)	1-palmitoyl-2-oleoyl-GPE (16:0/18:1)	LC/MS pos late	19263		HMDB0005320	5283496		1.18	0.88	1.04					0.3751	0.4117	0.4765	0.4183	0.847	0.662	0.0659	0.1254	0.712	0.5479	0.5223	0.6326		100	100	100	100	100	100		Lipid	Phosphatidylethanolamine (PE)	1526	26662-94-2
	2411			1-palmitoyl-2-linoleoyl-GPE (16:0/18:2)	LC/MS pos late	42449		HMDB0005322	9546747		0.86	0.79	1.02					0.4037	0.4177	0.177	0.2584	0.9226	0.6829	0.8826	0.6181	0.3697	0.3919	0.3028	0.5433		100	100	100	100	100	100		Lipid	Phosphatidylethanolamine (PE)	100001870
	2417			1-palmitoyl-2-arachidonoyl-GPE (16:0/20:4)*	LC/MS pos late	52464	C05210	HMDB0005323	9546800		0.52	0.65	0.99					0.0003	0.0025	0.0095	0.0876	0.9593	0.6898	0.0004	0.0023	0.0537	0.1498	0.0622	0.4639		100	100	100	100	100	100		Lipid	Phosphatidylethanolamine (PE)	100008990
	2419			1-palmitoyl-2-docosahexaenoyl-GPE (16:0/22:6)*	LC/MS pos late	52465		HMDB0008946	9546799		0.72	0.78	0.95					0.0106	0.0395	0.0475	0.1611	0.6705	0.6105	0.0113	0.0337	0.0875	0.191	0.2526	0.5331		100	100	100	100	100	100		Lipid	Phosphatidylethanolamine (PE)	100008991
	2426			1-stearoyl-2-oleoyl-GPE (18:0/18:1)	LC/MS pos late	42448		HMDB0008993	9546742		1.28	0.89	1.06					0.282	0.3513	0.6176	0.4824	0.8018	0.6479	0.047	0.0971	0.8601	0.5949	0.5962	0.6478		100	100	100	100	100	100		Lipid	Phosphatidylethanolamine (PE)	100001856
	2430			1-stearoyl-2-linoleoyl-GPE (18:0/18:2)*	LC/MS pos late	52446		HMDB0008994	9546749		1.05	0.85	1.09					0.8223	0.5733	0.4357	0.4052	0.6801	0.6121	0.2508	0.3026	0.793	0.5747	0.4006	0.5793		100	100	100	100	100	100		Lipid	Phosphatidylethanolamine (PE)	100008976
	2439			1-stearoyl-2-arachidonoyl-GPE (18:0/20:4)	LC/MS pos late	52447	C05210	HMDB0009003	5289133		0.88	0.8	1.03					0.4294	0.4247	0.1837	0.2631	0.8486	0.662	0.9744	0.6446	0.4139	0.4151	0.2804	0.5331		100	100	100	100	100	100		Lipid	Phosphatidylethanolamine (PE)	100008977
	2443			1-stearoyl-2-docosahexaenoyl-GPE (18:0/22:6)*	LC/MS pos late	52466		HMDB0009012	9546798		1.13	0.89	0.94					0.3669	0.4064	0.3888	0.3803	0.6593	0.6066	0.1215	0.1891	0.3585	0.3829	0.7631	0.6867		100	100	100	100	100	100		Lipid	Phosphatidylethanolamine (PE)	100008992
	2445			1-oleoyl-2-linoleoyl-GPE (18:1/18:2)*	LC/MS pos late	52687		HMDB0005349	9546753		1.01	0.86	1.05					0.9796	0.62	0.5439	0.4475	0.8549	0.662	0.5525	0.5192	0.7633	0.5683	0.5766	0.6464		100	100	100	100	100	100		Lipid	Phosphatidylethanolamine (PE)	100009078
	2448			1-oleoyl-2-arachidonoyl-GPE (18:1/20:4)*	LC/MS pos late	55041		HMDB0009069	348281223		0.64	0.73	0.99					0.005	0.0235	0.0406	0.1505	0.9406	0.6852	0.008	0.0263	0.1263	0.2221	0.1526	0.483		100	100	100	100	100	100		Lipid	Phosphatidylethanolamine (PE)	100009219
	2452			1-oleoyl-2-docosahexaenoyl-GPE (18:1/22:6)*	LC/MS pos late	53209		HMDB0009078	52922113		0.95	0.87	0.94					0.6503	0.5255	0.1803	0.261	0.5399	0.5674	0.9109	0.6285	0.1698	0.2571	0.5967	0.6478		100	100	100	100	100	100		Lipid	Phosphatidylethanolamine (PE)	100009220
	2453			1,2-dilinoleoyl-GPE (18:2/18:2)*	LC/MS pos late	53174		HMDB0009093	9546812		1.14	0.96	0.99					0.3182	0.3708	0.7398	0.5316	0.9541	0.6883	0.1145	0.1827	0.7828	0.5724	0.8459	0.707		100	100	100	100	100	100		Lipid	Phosphatidylethanolamine (PE)	100009217
	2455			1-linoleoyl-2-arachidonoyl-GPE (18:2/20:4)*	LC/MS pos late	53189		HMDB0009102	348279332		0.68	0.79	0.98					0.0122	0.0433	0.1184	0.23	0.9112	0.6829	0.0107	0.0324	0.2325	0.3037	0.2972	0.5433		100	100	100	100	100	100		Lipid	Phosphatidylethanolamine (PE)	100009222
	2506		Phosphatidylserine (PS)	1-stearoyl-2-oleoyl-GPS (18:0/18:1)	LC/MS pos late	19265		HMDB0010163	9547087		1.2	0.98	0.95					0.4011	0.4177	0.9263	0.5931	0.8013	0.6479	0.2844	0.3297	0.8077	0.5792	0.9103	0.711		100	100	100	100	100	100		Lipid	Phosphatidylserine (PS)	100000639
	2509			1-stearoyl-2-arachidonoyl-GPS (18:0/20:4)	LC/MS pos late	52235		HMDB0012383	24779545		0.97	0.87	1.12					0.8302	0.5768	0.3957	0.3832	0.4771	0.5575	0.4227	0.4328	0.9206	0.6117	0.2729	0.5331		100	100	100	100	100	100		Lipid	Phosphatidylserine (PS)	100001872
	2516		Phosphatidylglycerol (PG)	1,2-dipalmitoyl-GPG (16:0/16:0)	LC/MS pos late	52625		HMDB0010570	11846227		0.83	0.76	0.41					0.5491	0.4795	0.3795	0.3767	0.0092	0.1187	0.0353	0.0803	0.0144	0.0641	0.1829	0.483		100	86	100	43	100	71		Lipid	Phosphatidylglycerol (PG)	100000652	200880-41-7
	2520			1-palmitoyl-2-oleoyl-GPG (16:0/18:1)	LC/MS pos late	52448			70789105		1.17	0.95	0.91					0.2914	0.3544	0.7479	0.5345	0.5221	0.5674	0.2072	0.2705	0.4973	0.4558	0.8204	0.7014		100	100	100	100	100	100		Lipid	Phosphatidylglycerol (PG)	100000641
	2521			1-palmitoyl-2-linoleoyl-GPG (16:0/18:2)	LC/MS pos late	52628		HMDB0010575	52927246		1.06	0.92	0.94					0.7428	0.5511	0.6601	0.4981	0.7322	0.6256	0.5945	0.523	0.5809	0.4853	0.9447	0.7249		100	100	100	100	100	100		Lipid	Phosphatidylglycerol (PG)	1543	322647-44-9
	2528			1-stearoyl-2-oleoyl-GPG (18:0/18:1)	LC/MS polar	52623		HMDB0010604	24779551		1.25	0.98	1.01					0.1679	0.2598	0.8931	0.5844	0.9456	0.6855	0.0414	0.0879	0.9626	0.6228	0.8861	0.7093		100	100	100	100	100	100		Lipid	Phosphatidylglycerol (PG)	100001866	322647-48-3
	2540		Phosphatidylinositol (PI)	1-palmitoyl-2-arachidonoyl-GPI (16:0/20:4)*	LC/MS pos late	52467		HMDB0009789			0.8	0.79	1.12					0.1383	0.241	0.1153	0.23	0.4488	0.5454	0.6436	0.5444	0.5469	0.4812	0.1021	0.4639		100	100	100	100	100	100		Lipid	Phosphatidylinositol (PI)	100008993
	2557			1-stearoyl-2-arachidonoyl-GPI (18:0/20:4)	LC/MS pos late	52449		HMDB0009815			0.92	0.83	1.06					0.5752	0.4887	0.238	0.2913	0.7182	0.6254	0.7589	0.5807	0.5557	0.4832	0.2764	0.5331		100	100	100	100	100	100		Lipid	Phosphatidylinositol (PI)	100000616	383907-33-3
	2562			1-oleoyl-2-arachidonoyl-GPI (18:1/20:4)*	LC/MS pos late	54994					1.15	0.91	1.12					0.3948	0.4168	0.5594	0.454	0.4917	0.5591	0.0429	0.0899	0.9407	0.6164	0.3707	0.5718		100	100	100	100	100	100		Lipid	Phosphatidylinositol (PI)	100010951
	2583		Lysophospholipid	1-palmitoyl-GPA (16:0)	LC/MS neg	34428	C04036	HMDB00327	6419701		1.21	1.58	1.76					0.6422	0.5255	0.2728	0.3081	0.178	0.3575	0.4021	0.4187	0.0886	0.191	0.8528	0.707		86	100	100	100	100	100		Lipid	Lysophospholipid	100001445	17618-08-5
	2601			1-palmitoyl-GPC (16:0)	LC/MS pos late	33955	C04102	HMDB0010382	86554		0.92	0.86	0.95					0.2402	0.3229	0.0517	0.1635	0.4469	0.5446	0.4305	0.4359	0.0576	0.1528	0.3764	0.5718		100	100	100	100	100	100		Lipid	Lysophospholipid	100001263	17364-16-8
	2602			2-palmitoyl-GPC (16:0)*	LC/MS neg	35253		HMDB0061702	15061532		1.06	1.21	1.71					0.8421	0.5801	0.5457	0.4475	0.0913	0.2697	0.2843	0.3297	0.1065	0.2106	0.4257	0.5894		100	100	100	100	100	100		Lipid	Lysophospholipid	100001562
	2603			1-palmitoleoyl-GPC (16:1)*	LC/MS pos late	33230		HMDB0010383	24779461		1.12	0.77	0.66					0.5001	0.4596	0.1353	0.2384	0.0211	0.1543	0.7554	0.5794	0.0091	0.0502	0.5199	0.6326		100	100	100	86	100	100		Lipid	Lysophospholipid	100001511
	2604			2-palmitoleoyl-GPC (16:1)*	LC/MS pos late	35819		HMDB10383	122164832		1.31	0.72	0.74					0.0553	0.1262	0.0226	0.1274	0.0366	0.1905	0.0061	0.0219	0.0031	0.0294	0.8756	0.707		100	100	100	100	100	100		Lipid	Lysophospholipid	100001561
	2612			1-stearoyl-GPC (18:0)	LC/MS pos late	33961		HMDB0010384	497300		1.06	1.01	1.08					0.5753	0.4887	0.8787	0.5817	0.4422	0.5446	0.2245	0.2787	0.5145	0.4628	0.6614	0.6598		100	100	100	100	100	100		Lipid	Lysophospholipid	100001271	19420-57-6
	2614			1-oleoyl-GPC (18:1)	LC/MS pos late	48258	C03916	HMDB0002815	16081932		1.41	0.86	0.8					0.0148	0.0481	0.259	0.3019	0.1029	0.2877	0.0028	0.0124	0.0551	0.1498	0.7063	0.6666		100	100	100	100	100	100		Lipid	Lysophospholipid	100001272	19420-56-5
	2617			1-linoleoyl-GPC (18:2)	LC/MS pos late	34419	C04100	HMDB0010386	11988421		1.27	0.93	0.85					0.1114	0.2048	0.6046	0.4762	0.2524	0.4249	0.0724	0.1337	0.2418	0.3089	0.6509	0.6598		100	100	100	100	100	100		Lipid	Lysophospholipid	100001395
	2619			1-linolenoyl-GPC (18:3)*	LC/MS pos late	45951	C04100	HMDB0010388			0.9	0.62	0.64					0.5481	0.4795	0.0082	0.0831	0.0121	0.1247	0.4642	0.461	0.0006	0.008	0.9073	0.711		100	100	100	100	100	100		Lipid	Lysophospholipid	100005350
	2636			1-arachidonoyl-GPC (20:4n6)*	LC/MS neg	34061	C05208	HMDB0010395	24779476		0.94	1.12	1.7					0.8717	0.5924	0.7526	0.535	0.1451	0.3383	0.5485	0.5176	0.2092	0.2925	0.4095	0.5869		100	100	100	100	100	100		Lipid	Lysophospholipid	100001551
	2650			1-lignoceroyl-GPC (24:0)	LC/MS pos late	49617		HMDB0010405	24779481		0.97	0.68	1.14					0.8879	0.5945	0.0714	0.1798	0.5324	0.5674	0.1271	0.1945	0.3845	0.4003	0.0874	0.4639		57	57	29	86	57	71		Lipid	Lysophospholipid	100002873	325171-59-3
	2663			1-palmitoyl-GPE (16:0)	LC/MS pos late	35631		HMDB0011503	9547069		0.8	0.69	0.91					0.1613	0.2592	0.0276	0.1361	0.5347	0.5674	0.4142	0.4273	0.046	0.1385	0.2368	0.5232		100	100	100	100	100	100		Lipid	Lysophospholipid	100001567	53862-35-4
	2670			1-stearoyl-GPE (18:0)	LC/MS pos late	42398		HMDB0011130	9547068		0.96	0.66	0.79					0.8568	0.5874	0.0561	0.1694	0.2594	0.429	0.7333	0.5704	0.0349	0.111	0.5524	0.6385		100	100	100	100	100	100		Lipid	Lysophospholipid	100001461	69747-55-3
	2671			2-stearoyl-GPE (18:0)*	LC/MS neg	41220		HMDB0011129	90658453;53480667		1.06	1.02	1.65					0.892	0.5945	0.96	0.5985	0.2686	0.4337	0.3472	0.3775	0.4111	0.4143	0.4518	0.6003		86	100	100	100	100	100		Lipid	Lysophospholipid	100003901
	2672			1-oleoyl-GPE (18:1)	LC/MS pos late	35628		HMDB0011506	9547071		0.93	0.54	0.49					0.806	0.5707	0.0628	0.1694	0.0319	0.1896	0.5658	0.5213	0.0063	0.0441	0.8191	0.7014		100	100	100	100	100	100		Lipid	Lysophospholipid	100001569	89576-29-4
	2674			1-linoleoyl-GPE (18:2)*	LC/MS pos late	36600		HMDB0011507	52925130		0.94	0.75	0.86					0.8109	0.5707	0.2546	0.2995	0.5401	0.5674	0.9655	0.6444	0.2181	0.2995	0.703	0.6666		86	71	100	100	100	100		Lipid	Lysophospholipid	100001570
	2687			1-arachidonoyl-GPE (20:4n6)*	LC/MS neg	35186		HMDB0011517	42607465		0.87	1.02	1.64					0.7076	0.5388	0.9624	0.599	0.2019	0.3775	0.724	0.5663	0.346	0.3729	0.3802	0.5718		100	100	100	100	100	100		Lipid	Lysophospholipid	100001571
	2703			1-stearoyl-GPS (18:0)*	LC/MS neg	45966		HMDB0061698	74819135		1.06	0.99	1.95					0.9051	0.5999	0.9787	0.6038	0.1507	0.3431	0.2272	0.2804	0.3129	0.3558	0.2957	0.5433		100	100	100	100	100	100		Lipid	Lysophospholipid	100004327
	2709			1-palmitoyl-GPG (16:0)*	LC/MS neg	45970		HMDB0240601	3300276		1.01	0.82	1.04					0.9822	0.62	0.5421	0.4473	0.9107	0.6829	0.5878	0.523	0.7241	0.5525	0.6096	0.6521		100	100	100	100	100	100		Lipid	Lysophospholipid	100005717
	2712			1-stearoyl-GPG (18:0)	LC/MS neg	34437					1.84	0.81	0.96					0.1181	0.2142	0.5811	0.4616	0.9231	0.6829	0.0151	0.0411	0.6465	0.5149	0.7468	0.6789		43	71	29	71	71	100		Lipid	Lysophospholipid	100001462
	2714			1-oleoyl-GPG (18:1)*	LC/MS neg	45968		HMDB0240602			1.67	1.27	1.58					0.1639	0.2592	0.5079	0.4336	0.2085	0.3841	0.021	0.0529	0.1776	0.2639	0.6649	0.6598		100	100	100	100	100	100		Lipid	Lysophospholipid	100005716
	2716			1-linoleoyl-GPG (18:2)*	LC/MS neg	54885		HMDB0240600			2.28	1.33	1.23					0.0097	0.0372	0.3444	0.3538	0.4802	0.5591	0.0009	0.0044	0.246	0.3105	0.8625	0.707		100	100	100	100	100	100		Lipid	Lysophospholipid	100009227
	2718			1-palmitoyl-GPI (16:0)	LC/MS neg	35305		HMDB0061695	71296207		1.06	1.2	1.58					0.8333	0.5769	0.5229	0.4393	0.1142	0.2975	0.3266	0.3644	0.1188	0.2188	0.4903	0.6269		100	86	100	100	100	100		Lipid	Lysophospholipid	100001655
	2722			1-stearoyl-GPI (18:0)	LC/MS neg	19324		HMDB0240261	71581135;42607495		1.22	0.98	1.65					0.556	0.4824	0.9543	0.5974	0.1511	0.3431	0.065	0.1243	0.3237	0.3627	0.2868	0.5431		100	100	100	100	100	100		Lipid	Lysophospholipid	100000656	796963-93-4
	2724			1-oleoyl-GPI (18:1)	LC/MS neg	36602		HMDB0061693	86289645		1.67	1.11	1.75					0.2016	0.2888	0.7966	0.5507	0.1669	0.3546	0.0131	0.0367	0.2449	0.3105	0.4183	0.5894		100	100	100	100	86	100		Lipid	Lysophospholipid	100001777
	2726			1-linoleoyl-GPI (18:2)*	LC/MS neg	36594		HMDB0240597	11124828		1.87	1.39	1.51					0.0428	0.1039	0.2741	0.3082	0.1712	0.3559	0.0036	0.0147	0.0863	0.191	0.8385	0.707		43	86	100	100	100	100		Lipid	Lysophospholipid	100001778
	2732			1-arachidonoyl-GPI (20:4)*	LC/MS neg	34214		HMDB0061690	121596217		1.35	1.06	1.13					0.1836	0.2737	0.7784	0.5456	0.5721	0.5758	0.0427	0.0899	0.5501	0.4812	0.8403	0.707		100	100	100	100	100	100		Lipid	Lysophospholipid	100001654
	2801		Plasmalogen	1-(1-enyl-palmitoyl)-2-oleoyl-GPE (P-16:0/18:1)*	LC/MS pos late	52477		HMDB0011342	52925128		1.12	0.83	1.03					0.5396	0.4759	0.3242	0.341	0.8657	0.6658	0.0997	0.1664	0.5602	0.4832	0.4133	0.5871		100	100	100	100	100	100		Lipid	Plasmalogen	100009005
	2802			1-(1-enyl-palmitoyl)-2-linoleoyl-GPE (P-16:0/18:2)*	LC/MS pos late	52677		HMDB0011343	52925127		0.95	0.75	1.23					0.8029	0.5707	0.1636	0.2507	0.3155	0.4686	0.179	0.2438	0.7735	0.5696	0.0945	0.4639		100	100	100	100	100	100		Lipid	Plasmalogen	100009069
	2803			1-(1-enyl-palmitoyl)-2-palmitoyl-GPC (P-16:0/16:0)*	LC/MS pos late	52716		HMDB0011206	11146967		1.05	0.75	1.05					0.7625	0.5596	0.1123	0.2253	0.7999	0.6479	0.0879	0.1522	0.3348	0.3681	0.1906	0.483		100	100	100	100	100	100		Lipid	Plasmalogen	100009162
	2804			1-(1-enyl-palmitoyl)-2-palmitoleoyl-GPC (P-16:0/16:1)*	LC/MS pos late	52713		HMDB0011207	52923882		0.94	0.77	1					0.7279	0.5508	0.1229	0.2313	0.9906	0.6983	0.5274	0.5022	0.2728	0.333	0.2659	0.5331		100	100	100	100	100	100		Lipid	Plasmalogen	100009160
	2805			1-(1-enyl-palmitoyl)-2-arachidonoyl-GPE (P-16:0/20:4)*	LC/MS pos late	52673		HMDB0011352	52925126		0.95	0.82	1.19					0.7761	0.5634	0.2243	0.2823	0.2835	0.444	0.223	0.2784	0.9162	0.6114	0.1104	0.4732		100	100	100	100	100	100		Lipid	Plasmalogen	100009002
	2807			1-(1-enyl-palmitoyl)-2-oleoyl-GPC (P-16:0/18:1)*	LC/MS pos late	52478		HMDB0007996	34779384		1.42	0.77	1.04					0.1452	0.2469	0.2702	0.3081	0.869	0.6672	0.0056	0.0207	0.503	0.4564	0.3688	0.5718		100	100	100	100	100	100		Lipid	Plasmalogen	100009007
	2810			1-(1-enyl-stearoyl)-2-oleoyl-GPE (P-18:0/18:1)	LC/MS pos late	52614		HMDB0011375	42607457		1.04	0.79	0.88					0.909	0.6001	0.4457	0.4061	0.6942	0.6175	0.6708	0.5452	0.4149	0.4151	0.7918	0.6916		100	100	100	100	100	100		Lipid	Plasmalogen	100008919	144371-68-6
	2814			1-(1-enyl-palmitoyl)-2-arachidonoyl-GPC (P-16:0/20:4)*	LC/MS pos late	52689		HMDB0011220			1.09	0.85	1.25					0.5301	0.4754	0.2417	0.293	0.1165	0.2975	0.0078	0.0261	0.7648	0.5683	0.0569	0.4518		100	100	100	100	100	100		Lipid	Plasmalogen	100009014
	2815			1-(1-enyl-palmitoyl)-2-linoleoyl-GPC (P-16:0/18:2)*	LC/MS pos late	52682		HMDB0011211	24779386		1.07	0.75	1.05					0.6652	0.5263	0.0777	0.185	0.7319	0.6256	0.0403	0.0879	0.3005	0.35	0.1346	0.483		100	100	100	100	100	100		Lipid	Plasmalogen	100009009
	2834		Lysoplasmalogen	1-(1-enyl-palmitoyl)-GPC (P-16:0)*	LC/MS neg	52474		HMDB0010407	10917802		0.72	0.95	2.02					0.3983	0.4177	0.8953	0.5849	0.0778	0.2512	0.8583	0.6116	0.2386	0.3077	0.1753	0.483		100	100	100	100	100	100		Lipid	Lysoplasmalogen	100002875
	2835			1-(1-enyl-palmitoyl)-GPE (P-16:0)*	LC/MS pos late	39270		HMDB0011152			0.94	0.78	1.11					0.6512	0.5255	0.0839	0.1917	0.4689	0.5563	0.2622	0.3117	0.4577	0.4387	0.0852	0.4639		100	100	100	100	100	100		Lipid	Lysoplasmalogen	100003000
	2837			1-(1-enyl-oleoyl)-GPE (P-18:1)*	LC/MS pos late	44621					0.94	0.76	1.08					0.6444	0.5255	0.0496	0.1611	0.5719	0.5758	0.2395	0.2939	0.3012	0.35	0.0741	0.4639		100	100	100	100	100	100		Lipid	Lysoplasmalogen	100005372
	2839			1-(1-enyl-stearoyl)-GPE (P-18:0)*	LC/MS pos late	39271		HMDB0240598			0.94	0.81	1.16					0.6924	0.5353	0.1883	0.2639	0.3395	0.48	0.2907	0.3333	0.7906	0.5747	0.1126	0.4732		100	100	100	100	100	100		Lipid	Lysoplasmalogen	100003001
	2842		Glycerolipid Metabolism	glycerol	LC/MS neg	15122	C00116	HMDB0000131	753		0.83	1.05	1.16					0.1647	0.2592	0.696	0.5132	0.2632	0.4294	0.1477	0.2196	0.2866	0.3435	0.6006	0.65		100	100	100	100	100	100		Lipid	Glycerolipid Metabolism	1254	56-81-5
	2843			glycerol 3-phosphate	LC/MS polar	43847	C0093	HMDB0000126	754		1.23	4.95	4.3					0.812	0.5707	0.0756	0.1832	0.1032	0.2877	0.8241	0.5968	0.0192	0.0745	0.9091	0.711		100	100	100	100	100	100		Lipid	Glycerolipid Metabolism	100000258	29849-82-9
	2848			glycerophosphoglycerol	LC/MS polar	48857	C03274	HMDB0240316	54575349		2.18	1.43	1.09					9.6993e-06	0.0003	0.0175	0.1117	0.5222	0.5674	9.0918e-07	2.1538e-05	0.0329	0.1072	0.1913	0.483		100	100	100	100	100	100		Lipid	Glycerolipid Metabolism	100001619
	2849		Monoacylglycerol	1-myristoylglycerol (14:0)	LC/MS neg	35625	C01885	HMDB0011561	10957631		0.91	1.21	1.33					0.6911	0.5353	0.4435	0.4061	0.2564	0.4269	0.7685	0.5836	0.1825	0.267	0.7886	0.6905		100	100	100	86	100	100		Lipid	Monoacylglycerol	100001618	75685-84-6
	2852			1-palmitoylglycerol (16:0)	LC/MS neg	21127		HMDB0011564	14900		0.93	1.12	1.27					0.8084	0.5707	0.6947	0.5132	0.4147	0.5295	0.9678	0.6444	0.3941	0.4072	0.7623	0.6867		100	100	100	100	100	100		Lipid	Monoacylglycerol	100000827	542-44-9
	2853			1-palmitoleoylglycerol (16:1)*	LC/MS neg	52431		HMDB0011565			0.83	1.07	1.35					0.6032	0.506	0.8574	0.574	0.4043	0.5235	0.7871	0.5902	0.4732	0.4452	0.6413	0.6581		100	100	100	100	100	100		Lipid	Monoacylglycerol	100008952
	2856			1-oleoylglycerol (18:1)	LC/MS neg	21184		HMDB0011567	5283468		0.95	1.17	1.34					0.8876	0.5945	0.6772	0.5062	0.4533	0.548	0.9693	0.6444	0.4109	0.4143	0.8116	0.6972		100	100	100	100	100	100		Lipid	Monoacylglycerol	100000924	111-03-5
	2857			1-linoleoylglycerol (18:2)	LC/MS neg	27447		HMDB0011568	5283469		0.97	1.21	1.72					0.9354	0.6052	0.6603	0.4981	0.2192	0.3949	0.6485	0.5444	0.2393	0.3077	0.5691	0.6451		100	100	100	100	100	100		Lipid	Monoacylglycerol	100001040	2277-28-3
	2858			1-linolenoylglycerol (18:3)	LC/MS neg	34393		HMDB0011569	53480978		0.93	1.21	1.61					0.8632	0.5886	0.6633	0.4993	0.2778	0.4399	0.8221	0.5968	0.2835	0.3432	0.6401	0.6581		71	57	100	100	86	100		Lipid	Monoacylglycerol	100001435	124151-74-2
	2862			1-dihomo-linolenylglycerol (20:3)	LC/MS neg	48341		HMDB0011577			0.98	1.68	2.15					0.9635	0.6165	0.1471	0.24	0.036	0.1901	0.6593	0.5444	0.0147	0.0641	0.6135	0.6521		71	57	100	100	71	100		Lipid	Monoacylglycerol	100006121
	2863			1-arachidonylglycerol (20:4)	LC/MS neg	34397	C13857	HMDB11578	16019980;5282281		1.01	2.18	2.47					0.9861	0.62	0.1189	0.23	0.0719	0.2463	0.8333	0.6005	0.0208	0.079	0.8526	0.707		71	71	100	100	100	100		Lipid	Monoacylglycerol	100001433	35474-99-8
	2867			1-docosahexaenoylglycerol (22:6)	LC/MS neg	35153		HMDB0011587	53480995		0.85	1.36	1.72					0.6606	0.5263	0.4045	0.3862	0.1497	0.3431	0.8615	0.6116	0.1115	0.2127	0.6551	0.6598		100	100	100	100	100	100		Lipid	Monoacylglycerol	100001481
	2868			2-myristoylglycerol (14:0)	LC/MS neg	34383		HMDB0011530	137938		0.68	0.85	1.58					0.3825	0.4136	0.7179	0.5225	0.3031	0.4546	0.8007	0.5918	0.6316	0.5114	0.326	0.5576		86	100	86	86	86	86		Lipid	Monoacylglycerol	100001408	27214-38-6
	2869			2-palmitoylglycerol (16:0)	LC/MS neg	33419		HMDB0011533	123409		0.89	1.04	1.38					0.7568	0.5564	0.919	0.5916	0.3736	0.5084	0.9011	0.6251	0.4822	0.449	0.575	0.6464		71	100	100	100	100	100		Lipid	Monoacylglycerol	100001048	23470-00-0
	2870			2-palmitoleoylglycerol (16:1)*	LC/MS neg	52432		HMDB0011534	53480960		0.87	1.01	1.29					0.7298	0.5508	0.9792	0.6038	0.5132	0.5674	0.9656	0.6444	0.6301	0.5114	0.6563	0.6598		100	100	100	86	100	100		Lipid	Monoacylglycerol	100008953
	2872			2-oleoylglycerol (18:1)	LC/MS neg	21232		HMDB0011537	5319879		1.13	1.29	1.42					0.7874	0.5685	0.5743	0.4586	0.4333	0.5425	0.5897	0.523	0.3436	0.3729	0.8735	0.707		100	86	100	100	100	100		Lipid	Monoacylglycerol	100000943	3443-84-3
	2873			2-linoleoylglycerol (18:2)	LC/MS neg	32506		HMDB0011538	5365676		0.96	1.12	1.69					0.9347	0.6052	0.7926	0.5496	0.2452	0.4159	0.5961	0.523	0.3132	0.3558	0.5191	0.6326		100	100	100	100	100	100		Lipid	Monoacylglycerol	100000987	3443-82-1
	2874			2-arachidonoylglycerol (20:4)	LC/MS neg	19266	C13856	HMDB0004666	5282280		1.04	1.39	1.74					0.8825	0.5945	0.2381	0.2913	0.0512	0.2143	0.4277	0.4353	0.03	0.1001	0.5571	0.6385		71	57	100	100	100	100		Lipid	Monoacylglycerol	100000584	53847-30-6
	2876			2-docosahexaenoylglycerol (22:6)*	LC/MS neg	48675		HMDB0011557	46896303		0.86	1.21	1.61					0.705	0.5378	0.6286	0.4858	0.231	0.4037	0.9847	0.645	0.236	0.3064	0.6061	0.651		100	100	100	100	100	100		Lipid	Monoacylglycerol	100006352
	2890		Diacylglycerol	diacylglycerol (16:1/18:2 [2], 16:0/18:3 [1])*	LC/MS pos late	54966					0.53	0.43	1					0.0971	0.1834	0.0321	0.1481	0.9895	0.6983	0.4183	0.4293	0.1228	0.219	0.1187	0.4735		100	100	100	100	100	100		Lipid	Diacylglycerol	100010940
	2906			palmitoyl-oleoyl-glycerol (16:0/18:1) [2]*	LC/MS pos late	54942	C13861	HMDB0007102	5282283		1.17	0.54	0.54					0.7708	0.5616	0.2649	0.307	0.2719	0.4365	0.672	0.5452	0.1221	0.2188	0.9905	0.7351		71	86	57	57	100	100		Lipid	Diacylglycerol	100010917
	2907			palmitoyl-linoleoyl-glycerol (16:0/18:2) [1]*	LC/MS pos late	52633		HMDB0007103	9543695		0.88	0.81	1.15					0.7438	0.5511	0.589	0.4666	0.7164	0.625	0.859	0.6116	0.8998	0.6079	0.5237	0.6327		71	100	86	100	100	100		Lipid	Diacylglycerol	100009052
	2908			palmitoyl-linoleoyl-glycerol (16:0/18:2) [2]*	LC/MS pos late	52634		HMDB0007103	131801744		0.74	0.55	1.03					0.318	0.3708	0.0577	0.1694	0.929	0.6829	0.9757	0.6446	0.191	0.273	0.1537	0.483		100	100	100	100	100	100		Lipid	Diacylglycerol	100009055
	2909			palmitoyl-linolenoyl-glycerol (16:0/18:3) [2]*	LC/MS pos late	54965		HMDB0007104 HMDB0007105	348277338;348277337		0.36	0.39	1.26					0.0477	0.1127	0.0636	0.1694	0.6398	0.5967	0.2265	0.2804	0.3087	0.3527	0.1001	0.4639		100	57	86	86	100	100		Lipid	Diacylglycerol	100010939
	2912			palmitoleoyl-linoleoyl-glycerol (16:1/18:2) [1]*	LC/MS pos late	54967		HMDB0007132	9543699		0.39	0.48	1.33					0.0331	0.0869	0.0934	0.2072	0.4943	0.5591	0.1541	0.2252	0.4637	0.4403	0.0972	0.4639		71	14	14	29	57	57		Lipid	Diacylglycerol	100010930
	2915			palmitoyl-arachidonoyl-glycerol (16:0/20:4) [2]*	LC/MS pos late	54958		HMDB0007112	9543736		0.78	0.79	1.27					0.2513	0.3281	0.2816	0.3144	0.264	0.4294	0.941	0.6377	0.9765	0.6288	0.1255	0.4751		100	86	100	100	100	100		Lipid	Diacylglycerol	100010925
	2917			palmitoyl-docosahexaenoyl-glycerol (16:0/22:6) [1]*	LC/MS pos late	57373		HMDB0007121	9543827		0.79	1	1.67					0.4646	0.4451	0.99	0.6076	0.1154	0.2975	0.9108	0.6285	0.263	0.3259	0.2558	0.5331		86	57	86	100	100	100		Lipid	Diacylglycerol	100015618
	2918			palmitoyl-docosahexaenoyl-glycerol (16:0/22:6) [2]*	LC/MS pos late	57374		HMDB0007121	9543827		0.76	0.96	1.29					0.146	0.247	0.8226	0.5605	0.1641	0.3536	0.3517	0.3805	0.4013	0.4104	0.2515	0.5331		100	100	100	100	100	100		Lipid	Diacylglycerol	100015619
	2921			stearoyl-linoleoyl-glycerol (18:0/18:2) [2]*	LC/MS pos late	54947					0.78	0.62	1.42					0.5752	0.4887	0.2706	0.3081	0.4258	0.5376	0.5761	0.5225	0.8243	0.5836	0.1833	0.483		57	43	29	86	71	43		Lipid	Diacylglycerol	100010921
	2925			oleoyl-oleoyl-glycerol (18:1/18:1) [2]*	LC/MS pos late	54946		HMDB0007218	9543716		0.64	0.59	1.42					0.3129	0.3678	0.2275	0.2836	0.4223	0.5347	0.9963	0.648	0.7679	0.5685	0.1592	0.483		86	57	86	86	86	100		Lipid	Diacylglycerol	100010919
	2927			oleoyl-linoleoyl-glycerol (18:1/18:2) [1]	LC/MS pos late	46798		HMDB0007219	14275396		0.9	0.66	0.97					0.6774	0.53	0.1188	0.23	0.9084	0.6829	0.6454	0.5444	0.2321	0.3037	0.299	0.5433		100	100	100	100	100	100		Lipid	Diacylglycerol	100002989	106292-55-1
	2928			oleoyl-linoleoyl-glycerol (18:1/18:2) [2]	LC/MS pos late	46799		HMDB0007219	71433693		0.88	0.6	0.9					0.6407	0.5255	0.0599	0.1694	0.6836	0.6129	0.6666	0.5452	0.1043	0.2098	0.2802	0.5331		100	100	100	100	100	100		Lipid	Diacylglycerol	100002990	104346-53-4
	2930			oleoyl-linolenoyl-glycerol (18:1/18:3) [2]*	LC/MS pos late	54970		HMDB0007220	14275403		0.69	0.44	0.89					0.3329	0.3857	0.0366	0.1505	0.7617	0.6352	0.9611	0.6444	0.0874	0.191	0.1902	0.483		100	86	57	86	86	86		Lipid	Diacylglycerol	100010944
	2932			linoleoyl-linoleoyl-glycerol (18:2/18:2) [1]*	LC/MS pos late	54968		HMDB0007248	9543729		0.94	0.78	1.04					0.8037	0.5707	0.3186	0.3367	0.8731	0.6692	0.6364	0.543	0.5502	0.4812	0.4123	0.5871		100	100	100	100	100	100		Lipid	Diacylglycerol	100010941
	2933			linoleoyl-linoleoyl-glycerol (18:2/18:2) [2]*	LC/MS pos late	54969		HMDB0007248	9543729		0.78	0.55	0.97					0.4109	0.4206	0.0607	0.1694	0.9262	0.6829	0.8883	0.6202	0.1579	0.2481	0.1975	0.4935		100	100	100	100	100	100		Lipid	Diacylglycerol	100010942
	2934			linoleoyl-linolenoyl-glycerol (18:2/18:3) [1]*	LC/MS pos late	54963		HMDB0007249	14275409		0.69	0.61	1					0.2835	0.3513	0.1533	0.2444	0.99	0.6983	0.6093	0.532	0.3034	0.3506	0.3116	0.5446		86	57	14	57	71	57		Lipid	Diacylglycerol	100010926
	2935			linoleoyl-linolenoyl-glycerol (18:2/18:3) [2]*	LC/MS pos late	54964		HMDB0007250	9543737		0.59	0.46	1.06					0.1286	0.2312	0.0256	0.1299	0.8536	0.662	0.6846	0.5498	0.1341	0.2268	0.0821	0.4639		100	100	100	100	100	100		Lipid	Diacylglycerol	100010927
	2939			stearoyl-arachidonoyl-glycerol (18:0/20:4) [2]*	LC/MS pos late	57449		HMDB0007170	6438587		1.24	0.85	1.15					0.2823	0.3513	0.4037	0.3862	0.4711	0.5563	0.0133	0.0367	0.9343	0.6159	0.2743	0.5331		100	100	100	100	100	100		Lipid	Diacylglycerol	100010950
	2941			oleoyl-arachidonoyl-glycerol (18:1/20:4) [2]*	LC/MS pos late	54961		HMDB0007228	9543786		0.82	0.8	1.12					0.2515	0.3281	0.1865	0.2637	0.4863	0.5591	0.843	0.6065	0.6485	0.5155	0.1569	0.483		100	100	100	100	100	100		Lipid	Diacylglycerol	100010937
	2943			linoleoyl-arachidonoyl-glycerol (18:2/20:4) [2]*	LC/MS pos late	54956		HMDB0007257	9543796		0.87	0.89	1.07					0.6154	0.5109	0.6788	0.5062	0.809	0.6485	0.8042	0.5918	0.9026	0.6079	0.6431	0.6583		57	71	86	71	71	71		Lipid	Diacylglycerol	100010923
	2945			stearoyl-docosahexaenoyl-glycerol (18:0/22:6) [2]*	LC/MS pos late	57368					1.9	0.83	0.81					0.0061	0.0268	0.3778	0.3761	0.3338	0.48	0.0003	0.0019	0.1951	0.2779	0.951	0.7262		100	100	100	100	100	100		Lipid	Diacylglycerol	100015617
	2946			linoleoyl-docosahexaenoyl-glycerol (18:2/22:6) [1]*	LC/MS pos late	54949		HMDB0007266	9543899		1.04	0.69	0.68					0.8472	0.5826	0.0535	0.1679	0.0461	0.2111	0.8246	0.5968	0.0074	0.0489	0.9595	0.7288		100	100	100	100	100	100		Lipid	Diacylglycerol	100010928
	2947			linoleoyl-docosahexaenoyl-glycerol (18:2/22:6) [2]*	LC/MS pos late	54950		HMDB0007266	9543899		0.9	0.57	0.7					0.4711	0.4461	0.0006	0.0183	0.018	0.1416	0.9864	0.645	0.0001	0.0024	0.3186	0.551		100	100	100	100	100	100		Lipid	Diacylglycerol	100010929
	3001		Sphingolipid Synthesis	sphinganine	LC/MS pos late	17769	C00836	HMDB0000269	3126		1.01	0.9	0.93					0.951	0.6113	0.4853	0.4197	0.6381	0.5967	0.8031	0.5918	0.4103	0.4143	0.8709	0.707		100	100	100	100	100	100		Lipid	Sphingolipid Synthesis	313	3102-56-5
	3022		Ceramides	N-palmitoyl-sphingosine (d18:1/16:0)	LC/MS pos late	44877		HMDB0004949	5283564		1.12	0.77	1.07					0.5388	0.4759	0.162	0.2501	0.7064	0.6221	0.04	0.0877	0.4602	0.439	0.2094	0.4997		100	100	100	100	100	100		Lipid	Ceramides	1518	24696-26-2
	3026			N-stearoyl-sphingosine (d18:1/18:0)*	LC/MS pos late	54979		HMDB0004950	5283565		1.15	0.74	1.01					0.4104	0.4206	0.0773	0.185	0.9328	0.6836	0.0176	0.0468	0.2252	0.3019	0.1848	0.483		100	100	100	100	100	100		Lipid	Ceramides	1547	104404-17-3
	3032			N-palmitoyl-sphingadienine (d18:2/16:0)*	LC/MS pos late	57416		HMDB0240686			1.27	0.72	0.99					0.423	0.4237	0.2866	0.3156	0.9671	0.6905	0.0703	0.1312	0.4315	0.4254	0.4657	0.6106		100	100	100	100	100	100		Lipid	Ceramides	100015609
	3033			N-stearoyl-sphingadienine (d18:2/18:0)*	LC/MS pos late	57417		HMDB0240362	132282053		1.3	0.8	1.07					0.0608	0.1321	0.1079	0.2198	0.6024	0.5952	0.0002	0.0015	0.4272	0.4242	0.1332	0.483		100	100	100	100	100	100		Lipid	Ceramides	100015632
	3049			ceramide (d18:1/17:0, d17:1/18:0)*	LC/MS pos late	57434		HMDB0240678 HMDB0240683			1.21	0.68	1.02					0.2769	0.3493	0.0361	0.1505	0.9173	0.6829	0.0037	0.0151	0.1479	0.2397	0.1133	0.4732		100	100	100	100	100	100		Lipid	Ceramides	100015737
	3053			ceramide (d18:2/24:1, d18:1/24:2)*	LC/MS pos late	57443		HMDB0240679 HMDB0240680			1.26	0.72	1.22					0.3724	0.4103	0.2176	0.2785	0.4461	0.5446	0.0117	0.0342	0.7312	0.5533	0.1619	0.483		100	100	100	100	100	100		Lipid	Ceramides	100015744
	3058		Hexosylceramides (HCER)	glycosyl-N-palmitoyl-sphingosine (d18:1/16:0)	LC/MS pos late	53013					1.47	0.96	1.31					0.1114	0.2048	0.8619	0.5744	0.2645	0.4294	0.0032	0.0142	0.5008	0.4564	0.3605	0.5716		29	86	29	86	29	100		Lipid	Hexosylceramides (HCER)	100009272
	3059			glycosyl-N-stearoyl-sphingosine (d18:1/18:0)	LC/MS pos late	52234					1.59	1.14	1.13					0.0361	0.0937	0.5215	0.4393	0.5576	0.5734	0.0049	0.0184	0.3873	0.4021	0.9688	0.7292		14	86	14	86	0	57		Lipid	Hexosylceramides (HCER)	100001882
	3100		Dihydrosphingomyelins	palmitoyl dihydrosphingomyelin (d18:0/16:0)*	LC/MS pos late	52434		HMDB0010168	9939965		1.22	0.84	1.06					0.2383	0.3222	0.3087	0.3305	0.7282	0.6256	0.0127	0.036	0.6309	0.5114	0.335	0.5589		100	100	100	100	100	100		Lipid	Dihydrosphingomyelins	100008954
	3102			sphingomyelin (d18:0/18:0, d19:0/17:0)*	LC/MS pos late	57473		HMDB0012087	44260130		1.64	0.88	1.13					0.0162	0.0516	0.5249	0.4394	0.5452	0.5697	0.0001	0.001	0.9823	0.6296	0.3822	0.5718		100	100	100	100	100	100		Lipid	Dihydrosphingomyelins	100009027
	3104		Sphingomyelins	palmitoyl sphingomyelin (d18:1/16:0)	LC/MS pos late	37506		HMDB0010169	9939941		1.04	0.87	1.1					0.7422	0.5511	0.2464	0.2948	0.4458	0.5446	0.0753	0.1367	0.7728	0.5696	0.1778	0.483		100	100	100	100	100	100		Lipid	Sphingomyelins	100002107	6254-89-3
	3105			hydroxypalmitoyl sphingomyelin (d18:1/16:0(OH))**	LC/MS pos late	62851					1.02	0.98	1.07					0.9105	0.6001	0.9263	0.5931	0.688	0.6144	0.6118	0.532	0.8268	0.5836	0.7268	0.6735		100	100	100	100	100	100		Lipid	Sphingomyelins	100021000
	3106			stearoyl sphingomyelin (d18:1/18:0)	LC/MS pos late	19503	C00550	HMDB0001348	6453725		0.77	0.77	1.01					0.0585	0.1293	0.0501	0.1611	0.944	0.6854	0.2057	0.2697	0.1719	0.2573	0.1444	0.483		100	100	100	100	100	100		Lipid	Sphingomyelins	1538	85187-10-6;85187-10-6
	3107			behenoyl sphingomyelin (d18:1/22:0)*	LC/MS pos late	48492		HMDB0012103	44260125		0.91	0.72	1.13					0.7001	0.5372	0.1738	0.2565	0.6157	0.5954	0.4319	0.4359	0.5337	0.4728	0.1894	0.483		100	100	100	100	100	100		Lipid	Sphingomyelins	100006294
	3108			tricosanoyl sphingomyelin (d18:1/23:0)*	LC/MS pos late	52436		HMDB0012105			0.84	0.66	1.16					0.6094	0.507	0.2241	0.2823	0.6712	0.6105	0.6537	0.5444	0.5683	0.4832	0.2471	0.5328		100	100	100	100	100	100		Lipid	Sphingomyelins	100008955
	3109			lignoceroyl sphingomyelin (d18:1/24:0)	LC/MS pos late	57330		HMDB0011697			0.89	0.7	1.12					0.6181	0.5117	0.1465	0.24	0.6397	0.5967	0.5016	0.4859	0.4749	0.4457	0.1754	0.483		100	100	100	100	100	100		Lipid	Sphingomyelins	100006298	60037-60-7
	3114			sphingomyelin (d18:1/14:0, d16:1/16:0)*	LC/MS pos late	42463		HMDB0012097	11433862		0.87	0.73	1.04					0.3871	0.415	0.0554	0.1694	0.7968	0.6479	0.7206	0.5663	0.2272	0.3022	0.121	0.4735		100	100	100	100	100	100		Lipid	Sphingomyelins	100004328
	3116			sphingomyelin (d17:1/16:0, d18:1/15:0, d16:1/17:0)*	LC/MS pos late	52433		HMDB0240608 HMDB0240617			0.9	0.79	1.17					0.5014	0.4597	0.1573	0.2487	0.3382	0.48	0.4558	0.4571	0.7359	0.5559	0.0977	0.4639		100	100	100	100	100	100		Lipid	Sphingomyelins	100006314	121999-58-4
	3118			sphingomyelin (d18:2/16:0, d18:1/16:1)*	LC/MS pos late	42459		HMDB0240613 HMDB0240638			0.99	0.82	1.11					0.9232	0.6011	0.1001	0.2138	0.3849	0.5152	0.1025	0.1698	0.5649	0.4832	0.0789	0.4639		100	100	100	100	100	100		Lipid	Sphingomyelins	100004329
	3119			sphingomyelin (d18:1/17:0, d17:1/18:0, d19:1/16:0)	LC/MS pos late	52615		HMDB0240609 HMDB0240622 HMDB0240620	46891763		0.83	0.76	1.01					0.1453	0.2469	0.0335	0.1505	0.9632	0.6898	0.6209	0.5355	0.1314	0.2256	0.1167	0.4735		100	100	100	100	100	100		Lipid	Sphingomyelins	100008920	121999-64-2
	3120			sphingomyelin (d18:1/18:1, d18:2/18:0)	LC/MS pos late	37529		HMDB0012101	6443882		0.79	0.82	1.06					0.0093	0.0365	0.0225	0.1274	0.4948	0.5591	0.0871	0.1518	0.2292	0.3023	0.0366	0.3948		100	100	100	100	100	100		Lipid	Sphingomyelins	100002106	108392-10-5
	3121			sphingomyelin (d18:1/19:0, d19:1/18:0)*	LC/MS pos late	57475					0.78	0.74	1.09					0.131	0.2334	0.0625	0.1694	0.5969	0.5937	0.6564	0.5444	0.326	0.3627	0.091	0.4639		100	100	100	100	100	100		Lipid	Sphingomyelins	100015787
	3122			sphingomyelin (d18:1/20:0, d16:1/22:0)*	LC/MS pos late	48490		HMDB0012102	44260124		0.99	0.75	1.03					0.9653	0.6166	0.1651	0.2516	0.8773	0.6702	0.2994	0.3409	0.3759	0.3924	0.2726	0.5331		100	100	100	100	100	100		Lipid	Sphingomyelins	100006290
	3123			sphingomyelin (d18:1/20:1, d18:2/20:0)*	LC/MS pos late	48491		HMDB0240610 HMDB0240632			0.92	0.72	1.52					0.7899	0.5687	0.2757	0.3087	0.1728	0.3559	0.174	0.2412	0.8395	0.5886	0.0874	0.4639		100	71	71	100	86	86		Lipid	Sphingomyelins	100006292	222403-67-0
	3127			sphingomyelin (d18:1/22:1, d18:2/22:0, d16:1/24:1)*	LC/MS pos late	48493		HMDB0012104			0.91	0.67	1.14					0.7407	0.5511	0.1768	0.2584	0.6416	0.5967	0.407	0.4219	0.5214	0.4649	0.2001	0.4944		100	100	100	100	100	100		Lipid	Sphingomyelins	100006295
	3129			sphingomyelin (d18:2/23:0, d18:1/23:1, d17:1/24:1)*	LC/MS pos late	52435		HMDB0240634 HMDB0011696 HMDB0240614	134757653		0.9	0.75	1.21					0.8404	0.5801	0.5709	0.4568	0.709	0.6221	0.7033	0.5606	0.8905	0.6079	0.5072	0.6326		71	86	57	71	71	100		Lipid	Sphingomyelins	100008956
	3130			sphingomyelin (d18:1/24:1, d18:2/24:0)*	LC/MS pos late	47153		HMDB0012107	44260126		0.97	0.76	1.09					0.8904	0.5945	0.2139	0.2785	0.7111	0.6227	0.3413	0.3745	0.5297	0.4703	0.2543	0.5331		100	100	100	100	100	100		Lipid	Sphingomyelins	100005986	94359-13-4
	3131			sphingomyelin (d18:2/24:1, d18:1/24:2)*	LC/MS pos late	52437		HMDB0240636 HMDB0240615	85336023		1.06	0.82	1.19					0.7423	0.5511	0.3126	0.3321	0.3676	0.5063	0.0768	0.1375	0.9369	0.6159	0.1807	0.483		100	100	100	100	100	100		Lipid	Sphingomyelins	100008957
	3160		Sphingosines	sphingosine	LC/MS pos late	17747	C00319	HMDB0000252	5280335		1.56	0.98	1.17					0.012	0.0431	0.887	0.5828	0.3469	0.4867	0.0001	0.0008	0.5694	0.4832	0.443	0.5961		100	100	100	100	100	100		Lipid	Sphingosines	297	123-78-4
	3176		Mevalonate Metabolism	3-hydroxy-3-methylglutarate	LC/MS polar	531	C03761	HMDB0000355	1662;5459993		1.88	1.17	1.03					0.0002	0.002	0.2871	0.3156	0.8411	0.6603	9.9555e-06	0.0001	0.3703	0.3919	0.5368	0.6351		100	100	100	100	100	100		Lipid	Mevalonate Metabolism	112	503-49-1
	3193		Sterol	cholesterol	LC/MS pos late	63	C00187	HMDB0000067	6432564;11025495;5997		1.06	0.84	1.02					0.5308	0.4754	0.0998	0.2138	0.8318	0.6578	0.0331	0.076	0.3003	0.35	0.1858	0.483		100	100	100	100	100	100		Lipid	Sterol	266	57-88-5
	3220			4-cholesten-3-one	LC/MS pos late	38125	C00599	HMDB0000921	91477		0.93	0.7	1.59					0.7727	0.5619	0.1418	0.2384	0.0608	0.2322	0.0512	0.1041	0.754	0.5644	0.0212	0.3948		100	86	57	100	71	100		Lipid	Sterol	100002227	601-57-0
	3298		Corticosteroids	corticosterone	LC/MS neg	5983	C02140	HMDB0001547	5753		1.09	4.38	3.85					0.7442	0.5511	4.4866e-06	0.0004	1.5823e-05	0.0009	0.914	0.6285	3.3743e-08	3.2701e-06	0.7238	0.672		100	100	100	100	100	100		Lipid	Corticosteroids	272	50-22-6
	3456		Primary Bile Acid Metabolism	taurocholate	LC/MS neg	18497	C05122	HMDB0000036	46783527;6675		0.46	0.82	2.17					0.2976	0.3592	0.7813	0.5456	0.2941	0.4531	0.5884	0.523	0.5807	0.4853	0.3481	0.5689		86	100	86	100	100	100		Lipid	Primary Bile Acid Metabolism	1648	145-42-6
	3457			chenodeoxycholate	LC/MS neg	1563	C02528	HMDB0000518	10133		0.65	0.65	1					0.1701	0.2616	0.1701	0.2557	1	0.7014	0.3273	0.3644	0.3273	0.3627	0.3273	0.5578		29	0	0	0	0	0		Lipid	Primary Bile Acid Metabolism	1123	474-24-9;474-25-9
	3467			tauro-beta-muricholate	LC/MS neg	33983		HMDB0000932	121596216;168408;21124703		0.54	1.38	3.22					0.4184	0.4219	0.6715	0.5046	0.1334	0.3244	0.7148	0.5655	0.1737	0.2591	0.4345	0.5942		86	71	86	100	100	100		Lipid	Primary Bile Acid Metabolism	100001250	25696-60-0
	3480		Secondary Bile Acid Metabolism	deoxycholate	LC/MS neg	1114	C04483	HMDB0000626	222528;440355		0.54	0.56	0.79					0.1847	0.2737	0.2167	0.2785	0.6137	0.5954	0.1755	0.2414	0.2202	0.2995	0.5972	0.6478		86	100	86	100	100	100		Lipid	Secondary Bile Acid Metabolism	302	83-44-3
	3490			taurodeoxycholate	LC/MS neg	12261	C05463	HMDB0000896	2733768		0.75	0.78	1.29					0.5745	0.4887	0.6201	0.4834	0.6129	0.5954	0.9311	0.6341	0.9942	0.6312	0.4799	0.6224		71	43	57	57	100	100		Lipid	Secondary Bile Acid Metabolism	1668	207737-97-1
	4115	Nucleotide	Purine Metabolism, (Hypo)Xanthine/Inosine containing	AICA ribonucleotide	LC/MS pos early	38325	C04677	HMDB0001517	65110		1.45	1.04	1.06					0.0558	0.1267	0.8268	0.5624	0.7672	0.6352	0.0079	0.0261	0.716	0.5489	0.9564	0.7288		100	100	100	100	100	100		Nucleotide	Purine Metabolism, (Hypo)Xanthine/Inosine containing	216	3031-94-5
	4119			inosine 5'-monophosphate (IMP)	LC/MS neg	2133	C00130	HMDB0000175	8582		0.98	0.86	0.88					0.7468	0.552	0.0229	0.1274	0.0551	0.2178	0.8676	0.6125	0.0044	0.0346	0.7717	0.6871		100	100	100	100	100	100		Nucleotide	Purine Metabolism, (Hypo)Xanthine/Inosine containing	362	4691-65-0
	4120			inosine	LC/MS neg	1123	C00294	HMDB0000195	6021		0.87	0.9	0.84					0.2223	0.3036	0.3611	0.3665	0.1172	0.2975	0.033	0.076	0.0832	0.1907	0.6279	0.6573		100	100	100	100	100	100		Nucleotide	Purine Metabolism, (Hypo)Xanthine/Inosine containing	361	58-63-9
	4121			hypoxanthine	LC/MS neg	3127	C00262	HMDB0000157	790;135398638		1.01	0.77	0.73					0.9466	0.6104	0.2011	0.2697	0.126	0.3122	0.9245	0.6316	0.0514	0.1464	0.8497	0.707		100	100	100	100	100	100		Nucleotide	Purine Metabolism, (Hypo)Xanthine/Inosine containing	171	68-94-0
	4122			xanthine	LC/MS pos early	3147	C00385	HMDB0000292	1188		1	0.71	0.74					0.9964	0.6221	0.1937	0.2649	0.2533	0.4249	0.9122	0.6285	0.0889	0.191	0.9071	0.711		100	100	100	100	100	100		Nucleotide	Purine Metabolism, (Hypo)Xanthine/Inosine containing	1004	69-89-6
	4127			N1-methylinosine	LC/MS pos early	48351		HMDB0002721	650095		1.34	1.45	1.06					0.1368	0.2405	0.0623	0.1694	0.7547	0.6329	0.3189	0.3569	0.1214	0.2188	0.2578	0.5331		100	100	100	100	100	100		Nucleotide	Purine Metabolism, (Hypo)Xanthine/Inosine containing	100001409	20245-33-4
	4128			2'-deoxyinosine	LC/MS neg	15076	C05512	HMDB0000071	135398593		0.74	0.76	0.73					0.4012	0.4177	0.4418	0.4061	0.3761	0.5092	0.2082	0.2705	0.2454	0.3105	0.9332	0.7206		86	86	86	57	100	100		Nucleotide	Purine Metabolism, (Hypo)Xanthine/Inosine containing	100000135	890-38-0
	4132			urate	LC/MS pos early	1604	C00366	HMDB0000289	1175		1.02	1.12	1.25					0.8897	0.5945	0.4076	0.3882	0.1217	0.3049	0.4683	0.4622	0.0963	0.1976	0.5951	0.6478		100	100	100	100	100	100		Nucleotide	Purine Metabolism, (Hypo)Xanthine/Inosine containing	1134	69-93-2;120K5305
	4134			allantoin	LC/MS polar	1107	C02350 C02348 C01551	HMDB0000462	204;439714;439713		1.4	1.22	1.03					2.5482e-05	0.0005	0.0055	0.0718	0.6769	0.6105	1.2294e-05	0.0002	0.0216	0.0797	0.075	0.4639		100	100	100	100	100	100		Nucleotide	Purine Metabolism, (Hypo)Xanthine/Inosine containing	1002	97-59-6
	4138		Purine Metabolism, Adenine containing	adenosine 5'-triphosphate (ATP)	LC/MS neg	33449	C00002	HMDB0000538	5957		1.03	5.64	9.81					0.9816	0.62	0.1221	0.2309	0.045	0.2086	0.6961	0.5559	0.0147	0.0641	0.7202	0.67		86	86	86	100	71	86		Nucleotide	Purine Metabolism, Adenine containing	210	34369-07-8;51963-61-2
	4139			adenosine 5'-diphosphate (ADP)	LC/MS neg	3108	C00008	HMDB0001341	6022		1.11	2.39	1.79					0.7669	0.5607	0.0244	0.1281	0.1221	0.3049	0.8886	0.6202	0.0092	0.0502	0.577	0.6464		100	100	100	100	100	100		Nucleotide	Purine Metabolism, Adenine containing	208	20398-34-9
	4140			adenosine 5'-monophosphate (AMP)	LC/MS pos early	32342	C00020	HMDB0000045	6083		1.57	1.63	1.16					0.0307	0.0816	0.0194	0.1191	0.4684	0.5563	0.0572	0.114	0.031	0.1022	0.2233	0.506		100	100	100	100	100	100		Nucleotide	Purine Metabolism, Adenine containing	209	149022-20-8
	4141			adenosine 3'-monophosphate (3'-AMP)	LC/MS neg	35142	C01267	HMDB0003540	41211		3.15	1.17	0.8					0.0176	0.0542	0.7295	0.5284	0.6302	0.5967	0.006	0.0217	0.9232	0.6117	0.5593	0.6385		29	100	43	71	86	86		Nucleotide	Purine Metabolism, Adenine containing	100001449	84-21-9
	4143			adenosine 3',5'-cyclic monophosphate (cAMP)	LC/MS neg	2831	C00575	HMDB0000058	6076		0.71	1.4	1.32					0.15	0.2497	0.1495	0.2402	0.2358	0.4091	0.0307	0.0732	0.0678	0.1675	0.8485	0.707		100	100	100	100	100	100		Nucleotide	Purine Metabolism, Adenine containing	207	60-92-4
	4145			adenosine 3',5'-diphosphate	LC/MS neg	15691	C00054	HMDB0000061	159296		1.57	1.24	0.71					0.0257	0.0721	0.2702	0.3081	0.0844	0.2614	0.2083	0.2705	0.6393	0.5149	0.0493	0.4438		100	100	100	100	100	100		Nucleotide	Purine Metabolism, Adenine containing	1214	75431-54-8
	4146			adenylosuccinate	LC/MS neg	18360	C03794	HMDB0000536	440122		1.53	2.45	1.29					0.4899	0.4564	0.1495	0.2402	0.6757	0.6105	0.8138	0.5956	0.1888	0.2708	0.4584	0.6043		100	100	100	100	100	100		Nucleotide	Purine Metabolism, Adenine containing	1303	19046-78-7
	4147			adenosine	LC/MS pos early	555	C00212	HMDB0000050	60961		1.54	1.88	1.55					0.0749	0.1491	0.0119	0.0926	0.068	0.2453	0.0504	0.103	0.0032	0.0294	0.5714	0.6457		100	100	100	100	100	100		Nucleotide	Purine Metabolism, Adenine containing	798	58-61-7
	4148			adenine	LC/MS pos early	554	C00147	HMDB0000034	190		1.23	1.08	0.79					0.4762	0.4488	0.785	0.5472	0.4034	0.5235	0.8223	0.5968	0.6881	0.5355	0.4335	0.5942		100	100	100	100	100	100		Nucleotide	Purine Metabolism, Adenine containing	880	73-24-5
	4154			N1-methyladenosine	LC/MS pos early	15650	C02494	HMDB0003331	27476		1.85	1.13	1.04					1.2548e-07	1.6912e-05	0.1446	0.2392	0.6117	0.5954	8.1246e-10	1.1397e-07	0.1656	0.2554	0.4891	0.6269		100	100	100	100	100	100		Nucleotide	Purine Metabolism, Adenine containing	1242	15763-06-1
	4168			2'-deoxyadenosine 5'-monophosphate	LC/MS neg	46333	C00360	HMDB0000905	12599		1.75	0.85	0.61					0.0395	0.0992	0.5446	0.4475	0.0669	0.2442	0.0412	0.0879	0.0858	0.191	0.3654	0.5718		71	100	57	71	86	71		Nucleotide	Purine Metabolism, Adenine containing	100000485	653-63-4
	4170			2'-deoxyadenosine	LC/MS pos early	1553	C00559	HMDB0000101	13730		1.04	1.07	0.78					0.8779	0.5945	0.7713	0.5453	0.2989	0.4546	0.4671	0.4622	0.5922	0.4917	0.3473	0.5689		86	86	100	86	100	86		Nucleotide	Purine Metabolism, Adenine containing	211	16373-93-6
	4175			N6-succinyladenosine	LC/MS neg	48130		HMDB0000912	165243		1.03	1.21	1.47					0.9201	0.6011	0.5195	0.4393	0.1935	0.3727	0.5366	0.5085	0.1719	0.2573	0.633	0.6573		57	57	86	86	71	71		Nucleotide	Purine Metabolism, Adenine containing	100001664	4542-23-8
	4176		Purine Metabolism, Guanine containing	guanosine 5'-triphosphate	LC/MS neg	2847	C00044	HMDB0001273	135398633		1.01	2	2.73					0.9876	0.62	0.1059	0.2192	0.0225	0.1599	0.5815	0.523	0.0076	0.0489	0.5965	0.6478		14	14	57	71	29	29		Nucleotide	Purine Metabolism, Guanine containing	345	373-49-9
	4178			guanosine 5'-monophosphate (5'-GMP)	LC/MS pos early	2849	C00144	HMDB0001397	6804		1.54	0.74	0.64					0.0671	0.1407	0.198	0.2689	0.0637	0.2393	0.0322	0.0749	0.0298	0.1001	0.6651	0.6598		100	100	100	100	100	100		Nucleotide	Purine Metabolism, Guanine containing	347	5550-12-09
	4183			guanosine	LC/MS neg	1573	C00387	HMDB0000133	6802		1.24	0.92	0.76					0.2791	0.3505	0.6745	0.5058	0.1703	0.3559	0.3945	0.414	0.2058	0.2892	0.4913	0.6269		100	100	100	100	100	100		Nucleotide	Purine Metabolism, Guanine containing	1099	118-00-3
	4184			guanine	LC/MS pos early	32352	C00242	HMDB0000132	135398634		0.69	0.81	0.81					0.3781	0.4121	0.6075	0.4766	0.607	0.5954	0.2161	0.2747	0.4686	0.4422	0.9996	0.7362		100	100	100	100	100	100		Nucleotide	Purine Metabolism, Guanine containing	172	73-40-5
	4187			7-methylguanine	LC/MS pos early	35114	C02242	HMDB0000897	135398679		1.43	1.31	1.04					0.0075	0.031	0.0407	0.1505	0.7392	0.6257	0.0091	0.029	0.0899	0.191	0.2089	0.4997		100	100	100	100	100	100		Nucleotide	Purine Metabolism, Guanine containing	100001456	578-76-7
	4201			2'-deoxyguanosine	LC/MS neg	1411	C00330	HMDB0000085	135398592		0.75	0.86	0.71					0.4722	0.4461	0.6907	0.5122	0.3903	0.5172	0.1844	0.2471	0.3753	0.3924	0.7414	0.6774		71	100	100	71	100	100		Nucleotide	Purine Metabolism, Guanine containing	348	961-07-9
	4208		Pyrimidine Metabolism, Orotate containing	orotate	LC/MS polar	1505	C00295	HMDB0000226	967		1.11	1.72	1.3					0.5624	0.4849	0.0053	0.0718	0.1535	0.3437	0.7724	0.5836	0.0038	0.0322	0.2725	0.5331		100	100	100	100	100	100		Nucleotide	Pyrimidine Metabolism, Orotate containing	445	50887-69-9
	4210			orotidine	LC/MS polar	35172		HMDB0000788	92751		1.78	1	1.08					0.0002	0.0018	0.9791	0.6038	0.5503	0.5713	5.4216e-07	1.5211e-05	0.6857	0.5347	0.6588	0.6598		100	100	100	100	100	100		Nucleotide	Pyrimidine Metabolism, Orotate containing	100001416	314-50-1
	4213		Pyrimidine Metabolism, Uracil containing	uridine 5'-triphosphate (UTP)	LC/MS neg	33448	C00075	HMDB0000285	6133		1.44	2.81	4.42					0.6741	0.5292	0.2413	0.293	0.0968	0.282	0.3395	0.374	0.0492	0.1431	0.7128	0.6678		86	100	86	100	71	100		Nucleotide	Pyrimidine Metabolism, Uracil containing	871	19817-92-6
	4214			uridine 5'-diphosphate (UDP)	LC/MS neg	5345	C00015	HMDB0000295	6031		1.98	1.9	1.9					0.196	0.283	0.2213	0.2812	0.2223	0.3962	0.0724	0.1337	0.0887	0.191	0.9984	0.7362		100	100	100	100	100	100		Nucleotide	Pyrimidine Metabolism, Uracil containing	870	21931-53-3
	4215			uridine 5'-monophosphate (UMP)	LC/MS polar	2856	C00105	HMDB0000288	6030		2.03	0.84	0.75					0.0059	0.0264	0.4744	0.4183	0.2393	0.4135	0.0006	0.0033	0.1842	0.267	0.7373	0.6774		100	100	100	100	100	100		Nucleotide	Pyrimidine Metabolism, Uracil containing	869	3387-36-8
	4220			uridine	LC/MS neg	606	C00299	HMDB0000296	6029		1.29	0.95	0.63					0.2036	0.2888	0.814	0.5585	0.0279	0.1761	0.7209	0.5663	0.0807	0.1882	0.1501	0.483		100	100	100	100	100	100		Nucleotide	Pyrimidine Metabolism, Uracil containing	535	58-96-8
	4221			uracil	LC/MS pos early	605	C00106	HMDB0000300	1174		2.05	1.24	1.19					2.7904e-06	0.0002	0.0807	0.1887	0.1552	0.3449	1.4718e-08	1.0323e-06	0.0287	0.0998	0.8033	0.6947		100	100	100	100	100	100		Nucleotide	Pyrimidine Metabolism, Uracil containing	825	66-22-8
	4222			pseudouridine	LC/MS neg	33442	C02067	HMDB0000767	15047		1.34	1.22	1.03					0.0018	0.0107	0.0279	0.1361	0.7299	0.6256	0.0016	0.0073	0.0692	0.169	0.1719	0.483		100	100	100	100	100	100		Nucleotide	Pyrimidine Metabolism, Uracil containing	821	1445-07-4
	4223			5,6-dihydrouridine	LC/MS pos early	61833		HMDB0000497	94312		1.27	1.12	0.94					0.0038	0.0194	0.141	0.2384	0.3865	0.5152	0.0094	0.0296	0.6548	0.5195	0.102	0.4639		100	100	100	100	100	100		Nucleotide	Pyrimidine Metabolism, Uracil containing	100001425	5627-05-04
	4224			2'-O-methyluridine	LC/MS neg	57655		HMDB0240328	102212		1.62	1.1	0.69					0.0017	0.0106	0.4927	0.4233	0.0104	0.1187	0.0183	0.0481	0.1541	0.2456	0.0216	0.3948		14	86	57	43	57	71		Nucleotide	Pyrimidine Metabolism, Uracil containing	100010896	2140-76-3
	4225			5-methyluridine (ribothymidine)	LC/MS neg	35136		HMDB0000884	445408		0.9	1.01	1.04					0.3818	0.4136	0.9028	0.587	0.7503	0.6303	0.2739	0.3211	0.7555	0.5645	0.8895	0.7093		100	100	100	86	100	57		Nucleotide	Pyrimidine Metabolism, Uracil containing	100001446	1463-10-1
	4236			2'-deoxyuridine	LC/MS neg	52602	C00526	HMDB0000012	13712		1.15	1.38	1.35					0.3391	0.3874	0.032	0.1481	0.0432	0.2074	0.2134	0.2726	0.0047	0.0361	0.9203	0.7169		100	100	100	100	100	100		Nucleotide	Pyrimidine Metabolism, Uracil containing	536	951-78-0
	4239			3-ureidopropionate	LC/MS pos early	3155	C02642	HMDB0000026	111		2.29	2.02	1.09					0.0009	0.0071	0.0038	0.058	0.6993	0.6184	0.0027	0.0123	0.0179	0.0728	0.0583	0.4518		100	100	100	100	100	100		Nucleotide	Pyrimidine Metabolism, Uracil containing	1053	462-88-4
	4240			beta-alanine	LC/MS pos early	55	C00099	HMDB0000056	239		1.02	1.06	0.89					0.7696	0.5616	0.3498	0.3572	0.0672	0.2442	0.1202	0.1889	0.502	0.4564	0.0536	0.4474		100	100	100	100	100	100		Nucleotide	Pyrimidine Metabolism, Uracil containing	244	56-41-7;107-95-9
	4242			N-acetyl-beta-alanine	LC/MS polar	37432	C01073	HMDB0061880	76406		1.13	0.97	0.95					0.2824	0.3513	0.8092	0.5562	0.6627	0.6085	0.1698	0.2382	0.6321	0.5114	0.8901	0.7093		100	100	100	100	100	100		Nucleotide	Pyrimidine Metabolism, Uracil containing	100002102	3025-95-4
	4246		Pyrimidine Metabolism, Cytidine containing	cytidine triphosphate	LC/MS neg	2844	C00063	HMDB0000082	6176		0.99	2.75	5.67					0.9906	0.6209	0.2695	0.3081	0.0642	0.2393	0.5837	0.523	0.0401	0.1226	0.5723	0.6457		71	71	71	86	57	100		Nucleotide	Pyrimidine Metabolism, Cytidine containing	281	36051-68-0
	4247			cytidine diphosphate	LC/MS neg	2841	C00112	HMDB0001546	6132		1.8	1.5	1.77					0.1683	0.2598	0.3365	0.3504	0.1788	0.3575	0.0308	0.0732	0.1074	0.2106	0.7775	0.6875		100	100	100	100	100	100		Nucleotide	Pyrimidine Metabolism, Cytidine containing	280	34393-59-4
	4248			cytidine 5'-monophosphate (5'-CMP)	LC/MS pos early	2372	C00055	HMDB0000095	6131		1.74	0.93	0.9					0.0019	0.0113	0.6587	0.4981	0.5075	0.5671	7.4215e-05	0.0006	0.4361	0.428	0.8746	0.707		100	100	100	100	100	100		Nucleotide	Pyrimidine Metabolism, Cytidine containing	282	63-37-6
	4252			cytidine	LC/MS pos early	514	C00475	HMDB0000089	6175		1.33	1.04	0.95					0.0571	0.1283	0.7808	0.5456	0.6956	0.6175	0.0275	0.0671	0.9361	0.6159	0.6363	0.6573		100	100	100	100	100	100		Nucleotide	Pyrimidine Metabolism, Cytidine containing	827	65-46-3
	4255			3-methylcytidine	LC/MS pos early	35132		HMDB0240577	14237477		2.76	1.5	1.05					1.2031e-06	0.0001	0.0171	0.1108	0.7655	0.6352	9.8989e-08	5.9513e-06	0.0541	0.1498	0.123	0.4735		86	100	100	100	86	100		Nucleotide	Pyrimidine Metabolism, Cytidine containing	100001466	21028-20-6
	4256			5-methylcytidine	LC/MS pos early	22119		HMDB0000982	92918		1.07	1.02	1.12					0.3644	0.4059	0.8194	0.56	0.1391	0.331	0.0356	0.0803	0.2251	0.3019	0.3674	0.5718		100	100	100	100	100	100		Nucleotide	Pyrimidine Metabolism, Cytidine containing	100000763	2140-61-6
	4263			2'-deoxycytidine	LC/MS pos early	15949	C00881	HMDB0000014	13711		1.03	1.19	1.26					0.8005	0.5707	0.1423	0.2384	0.0523	0.2143	0.4708	0.4629	0.0189	0.0745	0.7136	0.6678		100	100	100	100	100	100		Nucleotide	Pyrimidine Metabolism, Cytidine containing	100000125	951-77-9
	4265			2'-O-methylcytidine	LC/MS pos early	57554			150971		1.11	1.02	1.13					0.3139	0.3679	0.8323	0.5633	0.23	0.4037	0.0398	0.0876	0.3168	0.3587	0.4787	0.6224		100	100	100	100	100	100		Nucleotide	Pyrimidine Metabolism, Cytidine containing	100010895	2140-72-9
	4266			5-methyl-2'-deoxycytidine	LC/MS pos early	38159	C03592	HMDB0002224	440055		0.88	1.25	1.89					0.5689	0.4884	0.3468	0.3551	0.011	0.1217	0.6542	0.5444	0.0147	0.0641	0.2161	0.5021		71	57	86	100	29	100		Nucleotide	Pyrimidine Metabolism, Cytidine containing	100002300	838-07-3
	4271		Pyrimidine Metabolism, Thymine containing	thymidine 5'-monophosphate	LC/MS neg	12023	C00364	HMDB0001227	9700		1.51	0.78	0.7					0.1524	0.252	0.3762	0.3754	0.2176	0.3941	0.0793	0.1405	0.1384	0.2317	0.7989	0.6944		71	100	43	86	100	86		Nucleotide	Pyrimidine Metabolism, Thymine containing	1248	33430-62-5
	4275			thymidine	LC/MS neg	2183	C00214	HMDB0000273	5789		1.11	1.32	1.27					0.3531	0.3985	0.0221	0.1274	0.044	0.2085	0.2774	0.3243	0.0035	0.0309	0.8216	0.7014		100	100	100	100	100	100		Nucleotide	Pyrimidine Metabolism, Thymine containing	872	50-89-5
	4285		Purine and Pyrimidine Metabolism	methylphosphate	LC/MS polar	37070		HMDB61711	13130		1.12	1.23	1.13					0.4271	0.4247	0.1594	0.2489	0.401	0.5222	0.4785	0.4672	0.1158	0.2169	0.6765	0.6644		100	100	100	100	100	100		Nucleotide	Purine and Pyrimidine Metabolism	100001805	7023-27-0
	4305	Cofactors and Vitamins	Nicotinate and Nicotinamide Metabolism	nicotinamide	LC/MS pos early	594	C00153	HMDB0001406	936		1.1	0.95	0.87					0.1955	0.283	0.4844	0.4197	0.0689	0.2458	0.3092	0.3507	0.0769	0.1812	0.4068	0.5847		100	100	100	100	100	100		Cofactors and Vitamins	Nicotinate and Nicotinamide Metabolism	432	98-92-0
	4307			nicotinamide ribonucleotide (NMN)	LC/MS pos early	22152	C00455	HMDB0000229	14180		1.08	1.07	1.07					0.4453	0.4338	0.4773	0.4183	0.4893	0.5591	0.2893	0.3327	0.3239	0.3627	0.989	0.7351		100	100	100	100	100	100		Cofactors and Vitamins	Nicotinate and Nicotinamide Metabolism	1312	1094-61-7
	4308			nicotinamide riboside	LC/MS pos early	33013	C03150	HMDB0000855	439924		3.65	2.18	1.31					5.3658e-05	0.0008	0.0071	0.0809	0.3207	0.4687	1.0004e-05	0.0001	0.01	0.0513	0.1855	0.483		86	100	100	100	100	86		Cofactors and Vitamins	Nicotinate and Nicotinamide Metabolism	100001310	1341-23-7
	4309			nicotinamide adenine dinucleotide (NAD+)	LC/MS neg	5278	C00003		5892		1.14	1.37	1.33					0.4872	0.455	0.1087	0.2203	0.1405	0.3326	0.3784	0.3981	0.0335	0.1081	0.9208	0.7169		100	100	100	100	100	100		Cofactors and Vitamins	Nicotinate and Nicotinamide Metabolism	1310	53-84-9
	4310			nicotinamide adenine dinucleotide reduced (NADH)	LC/MS neg	31475	C00004	HMDB0001487	439153		1.25	3.46	4.28					0.7866	0.5685	0.1372	0.2384	0.0839	0.2614	0.5707	0.5224	0.0266	0.0941	0.8528	0.707		100	100	100	100	100	100		Cofactors and Vitamins	Nicotinate and Nicotinamide Metabolism	428	58-68-4;606-68-8
	4316			nicotinamide N-oxide	LC/MS pos early	39582		HMDB0002730	72661		0.95	1.08	1.04					0.6486	0.5255	0.4677	0.4174	0.7384	0.6257	0.3589	0.3833	0.4542	0.4382	0.7797	0.6875		100	100	100	100	100	100		Cofactors and Vitamins	Nicotinate and Nicotinamide Metabolism	100002763	1986-81-8
	4317			1-methylnicotinamide	LC/MS pos early	27665	C02918	HMDB0000699	457		14.59	1.48	1.08					2.2031e-09	8.9082e-07	0.1862	0.2637	0.8001	0.6479	7.48e-12	3.1481e-09	0.2642	0.3264	0.4423	0.5961		0	100	29	100	43	100		Cofactors and Vitamins	Nicotinate and Nicotinamide Metabolism	55	1005-24-9
	4323			trigonelline (N'-methylnicotinate)	LC/MS pos early	32401	C01004	HMDB0000875	5570		1.16	1.24	1.2					0.2721	0.3482	0.1045	0.2183	0.1633	0.3535	0.1704	0.2382	0.0369	0.1163	0.8615	0.707		100	100	100	100	100	100		Cofactors and Vitamins	Nicotinate and Nicotinamide Metabolism	100001092	535-83-1
	4325			N1-Methyl-2-pyridone-5-carboxamide	LC/MS pos early	40469	C05842	HMDB0004193	69698		1.52	1.29	1.07					0.0034	0.0174	0.0628	0.1694	0.6194	0.5955	0.0015	0.0072	0.0955	0.1976	0.316	0.5504		100	100	100	100	100	100		Cofactors and Vitamins	Nicotinate and Nicotinamide Metabolism	100001468	701-44-0
	4326			N1-Methyl-4-pyridone-3-carboxamide	LC/MS pos early	57584	C05843	HMDB0004194	440810		1.4	1.26	1.2					0.0094	0.0365	0.0639	0.1694	0.1377	0.3294	0.0011	0.0053	0.0215	0.0797	0.776	0.6875		100	100	100	100	100	100		Cofactors and Vitamins	Nicotinate and Nicotinamide Metabolism	100001469	769-49-3
	4327			adenosine 5'-diphosphoribose (ADP-ribose)	LC/MS neg	558	C00301	HMDB0001178	192		0.68	0.76	0.9					0.0286	0.0775	0.0986	0.213	0.5288	0.5674	0.0183	0.0481	0.1085	0.2106	0.4528	0.6003		100	100	100	100	100	100		Cofactors and Vitamins	Nicotinate and Nicotinamide Metabolism	215	68414-18-6
	4328			NADHX*	LC/MS neg	63700	C20482 C04856	HMDB0059644	123131986;56927860;25203523		1.38	4.09	4.45					0.6548	0.5263	0.0616	0.1694	0.0487	0.2135	0.4769	0.4667	0.0087	0.0502	0.935	0.7207		43	86	71	71	71	100		Cofactors and Vitamins	Nicotinate and Nicotinamide Metabolism	100021770
	4334		Riboflavin Metabolism	flavin adenine dinucleotide (FAD)	LC/MS neg	2134	C00016	HMDB0001248	643975		1.41	1.38	0.91					0.0203	0.0602	0.0275	0.1361	0.4843	0.5591	0.1883	0.2508	0.2585	0.3213	0.0408	0.4097		100	100	100	100	100	100		Cofactors and Vitamins	Riboflavin Metabolism	327	146-14-5;84366-81-4
	4335			flavin mononucleotide (FMN)	LC/MS neg	15797	C00061	HMDB0001520	643976		1.37	1.59	1.02					0.2043	0.2888	0.0649	0.1706	0.9301	0.6829	0.5943	0.523	0.1653	0.2554	0.2041	0.4977		100	100	100	100	100	100		Cofactors and Vitamins	Riboflavin Metabolism	100000251	130-40-5
	4337		Pantothenate and CoA Metabolism	pantothenate	LC/MS neg	1508	C00864	HMDB0000210	6613		1.6	0.91	0.91					0.0013	0.0087	0.4833	0.4197	0.4842	0.5591	2.7948e-05	0.0003	0.3245	0.3627	0.9992	0.7362		100	100	100	100	100	100		Cofactors and Vitamins	Pantothenate and CoA Metabolism	1024	137-08-6
	4339			pantetheine	LC/MS neg	57555	C00831	HMDB0003426	439322		2.14	0.91	0.49					0.0252	0.0712	0.7609	0.5399	0.0352	0.1896	0.0551	0.1105	0.0851	0.191	0.1863	0.483		100	100	100	100	100	100		Cofactors and Vitamins	Pantothenate and CoA Metabolism	100001495	496-65-1
	4340			phosphopantetheine	LC/MS neg	15504	C01134	HMDB0001416	987		1.64	0.98	0.63					0.0226	0.0658	0.9182	0.5916	0.033	0.1896	0.0669	0.1263	0.1073	0.2106	0.14	0.483		100	100	100	100	100	100		Cofactors and Vitamins	Pantothenate and CoA Metabolism	100000328	NA
	4341			3'-dephosphocoenzyme A	LC/MS neg	18289	C00882	HMDB0001373	444485		1.24	0.73	0.69					0.3006	0.3606	0.1392	0.2384	0.08	0.256	0.211	0.2723	0.0259	0.0933	0.8347	0.707		100	100	71	100	86	100		Cofactors and Vitamins	Pantothenate and CoA Metabolism	100000138	3633-59-8
	4343			coenzyme A	LC/MS neg	46322	C00010	HMDB0001423	87642		1.5	1.13	0.88					0.1491	0.2491	0.6458	0.4947	0.6282	0.5961	0.165	0.2362	0.986	0.6297	0.5055	0.6326		100	100	100	100	100	100		Cofactors and Vitamins	Pantothenate and CoA Metabolism	270	85-61-0;18439-24-2
	4348		Ascorbate and Aldarate Metabolism	ascorbate (Vitamin C)	LC/MS pos early	32354	C00072 D00018	HMDB0000044	54670067		0.94	0.89	1					0.5225	0.4716	0.2484	0.2948	0.9677	0.6905	0.9131	0.6285	0.3954	0.4075	0.4273	0.5894		100	100	100	100	100	100		Cofactors and Vitamins	Ascorbate and Aldarate Metabolism	233	134-03-2
	4350			ascorbic acid 3-sulfate*	LC/MS polar	63687			11425365		1.55	1.52	0.84					0.1527	0.252	0.1717	0.256	0.5629	0.574	0.5045	0.4859	0.5664	0.4832	0.171	0.483		100	100	100	100	100	100		Cofactors and Vitamins	Ascorbate and Aldarate Metabolism	100020409
	4352			dehydroascorbate	LC/MS neg	34302	C05422	HMDB0001264	440667		0.89	0.96	1.03					0.3767	0.4117	0.7809	0.5456	0.8511	0.662	0.3563	0.3821	0.9489	0.6168	0.742	0.6774		100	100	100	100	100	100		Cofactors and Vitamins	Ascorbate and Aldarate Metabolism	301	490-83-5
	4353			2-O-methylascorbic acid	LC/MS polar	63990		HMDB0240294	54726398		1.09	0.96	1.11					0.4571	0.4414	0.7377	0.5311	0.3522	0.4925	0.0593	0.1172	0.67	0.5285	0.3716	0.5718		100	100	100	100	100	100		Cofactors and Vitamins	Ascorbate and Aldarate Metabolism	100003258	17860-87-6
	4354			threonate	LC/MS polar	27738	C01620	HMDB0000943 HMDB0062620	5460407;151152		0.95	0.87	1.06					0.5327	0.4754	0.1106	0.223	0.513	0.5674	0.4631	0.461	0.4895	0.4543	0.1138	0.4732		100	100	100	100	100	100		Cofactors and Vitamins	Ascorbate and Aldarate Metabolism	100001022	70753-61-6
	4358			gulonate*	LC/MS polar	46957	C00800	HMDB0003290	152304		1.31	1.29	1.12					0.1264	0.2281	0.1412	0.2384	0.5093	0.5674	0.1146	0.1827	0.1344	0.2268	0.5528	0.6385		100	100	100	100	100	100		Cofactors and Vitamins	Ascorbate and Aldarate Metabolism	100001586	20246-53-1
	4361		Tocopherol Metabolism	alpha-tocopherol	LC/MS pos late	1561	C02477	HMDB0001893	86472		1.17	0.84	0.85					0.2051	0.2888	0.1715	0.256	0.1863	0.364	0.0728	0.1337	0.0619	0.1586	0.9727	0.7292		100	100	100	100	100	100		Cofactors and Vitamins	Tocopherol Metabolism	1105	59-02-9;10191-41-0
	4408		Hemoglobin and Porphyrin Metabolism	heme	LC/MS pos late	41754	C00032	HMDB0003178	26945		1.08	1.28	1.65					0.8082	0.5707	0.4153	0.3946	0.1085	0.2941	0.3568	0.3821	0.0903	0.191	0.5591	0.6385		100	100	100	100	100	100		Cofactors and Vitamins	Hemoglobin and Porphyrin Metabolism	100001386	14875-96-8
	4412			biliverdin	LC/MS pos late	2137	C00500	HMDB0001008	5280353		1.11	1.49	1.45					0.7534	0.5559	0.2442	0.2942	0.2728	0.4365	0.6935	0.5549	0.1145	0.2159	0.9601	0.7288		100	100	100	100	100	100		Cofactors and Vitamins	Hemoglobin and Porphyrin Metabolism	250	55482-27-4;55482-27-4
	4421		Thiamine Metabolism	thiamin (Vitamin B1)	LC/MS pos early	5341	DG00125 C00378 D08580	HMDB0000235	1130		1.8	0.91	0.79					0.0021	0.0119	0.6077	0.4766	0.1702	0.3559	0.0003	0.0017	0.1841	0.267	0.5334	0.6345		86	100	71	100	43	100		Cofactors and Vitamins	Thiamine Metabolism	873	59-43-8
	4422			thiamin monophosphate	LC/MS pos early	15798	C01081	HMDB0002666	1131;3382778		2.15	0.95	0.49					0.0273	0.0745	0.8841	0.5827	0.037	0.1905	0.0741	0.1355	0.1088	0.2106	0.158	0.483		86	100	71	71	100	86		Cofactors and Vitamins	Thiamine Metabolism	523	532-40-1
	4423			thiamin diphosphate	LC/MS neg	35670	C00068	HMDB0001372	1132		3.62	3.05	0.76					0.0068	0.0292	0.0169	0.1108	0.5411	0.5674	0.065	0.1243	0.1809	0.266	0.0335	0.3948		43	86	86	71	100	100		Cofactors and Vitamins	Thiamine Metabolism	522	154-87-0
	4448		Vitamin B6 Metabolism	pyridoxamine	LC/MS pos early	2150	C00534	HMDB0001431	1052		2.45	1.18	0.84					0.0006	0.0054	0.4678	0.4174	0.4522	0.548	0.0002	0.0011	0.9852	0.6297	0.2988	0.5433		57	100	57	86	71	86		Cofactors and Vitamins	Vitamin B6 Metabolism	568	58052-48-5
	4449			pyridoxamine phosphate	LC/MS pos early	3138	C00647	HMDB0001555	1053		1.68	1.33	0.82					0.0006	0.0048	0.0399	0.1505	0.1432	0.3356	0.0059	0.0217	0.6455	0.5149	0.0155	0.3948		100	100	100	100	100	100		Cofactors and Vitamins	Vitamin B6 Metabolism	493	529-96-4
	4450			pyridoxal phosphate	LC/MS neg	5331	C00018	HMDB0001491	1051		1.27	1.09	0.81					0.0481	0.1131	0.4731	0.4183	0.0767	0.2512	0.2728	0.3211	0.4358	0.428	0.0807	0.4639		100	100	100	100	100	100		Cofactors and Vitamins	Vitamin B6 Metabolism	492	41468-25-1
	4452			pyridoxate	LC/MS polar	31555	C00847	HMDB0000017	6723		1.68	1.85	0.73					0.2919	0.3544	0.2142	0.2785	0.5248	0.5674	0.8699	0.6125	0.6597	0.5224	0.1869	0.483		57	71	86	86	86	86		Cofactors and Vitamins	Vitamin B6 Metabolism	100001121	82-82-6
	4463	Xenobiotics	Benzoate Metabolism	hippurate	LC/MS neg	15753	C01586	HMDB0000714	464		1.23	1.23	0.74					0.4697	0.4461	0.4654	0.4174	0.2965	0.4538	0.8123	0.5955	0.82	0.5836	0.2131	0.5021		71	43	71	57	57	57		Xenobiotics	Benzoate Metabolism	100000014	495-69-2
	4477			benzoate	LC/MS neg	15778	C00180	HMDB0001870	243		0.91	0.84	0.78					0.4175	0.4219	0.1437	0.2392	0.0347	0.1896	0.1058	0.1733	0.014	0.0641	0.612	0.6521		100	100	100	100	100	100		Xenobiotics	Benzoate Metabolism	100000008	65-85-0
	4553			p-cresol sulfate	LC/MS neg	36103		HMDB0011635	4615423		1.85	1.63	0.76					0.006	0.0267	0.0246	0.1281	0.1894	0.3663	0.1203	0.1889	0.4661	0.4416	0.014	0.3929		100	100	100	100	100	100		Xenobiotics	Benzoate Metabolism	100001315	3233-57-7
	4773		Food Component/Plant	2,3-dihydroxyisovalerate	LC/MS polar	38276	C04039	HMDB0012141	677		1.24	1.03	0.97					0.147	0.2474	0.8535	0.5737	0.8537	0.662	0.0758	0.137	0.9998	0.6329	0.7942	0.6916		29	57	43	71	43	71		Xenobiotics	Food Component/Plant	100002417	1756-18-9
	4806			gluconate	LC/MS polar	587	C00257	HMDB0000625	3085666;10690		0.84	2.01	1.6					0.3515	0.3981	0.0009	0.0216	0.0181	0.1416	0.0363	0.0813	0.0002	0.0029	0.3909	0.5764		57	29	100	71	57	43		Xenobiotics	Food Component/Plant	338	527-07-1
	4854			cinnamoylglycine	LC/MS neg	38637		HMDB0011621	709625		2.03	2.05	0.51					0.1008	0.1897	0.0953	0.2081	0.1169	0.2975	0.9722	0.6446	0.9387	0.616	0.0257	0.3948		14	43	57	29	43	14		Xenobiotics	Food Component/Plant	100002253	16534-24-0
	4894			ergothioneine	LC/MS pos early	37459	C05570	HMDB0003045	5351619		1.6	1.11	0.94					3.5423e-06	0.0002	0.1775	0.2584	0.4724	0.5563	3.35e-07	1.2817e-05	0.6453	0.5149	0.147	0.483		100	100	100	100	100	100		Xenobiotics	Food Component/Plant	100002154	58511-63-0
	4900			fagomine	LC/MS pos early	63270	C10144	HMDB0033453	72259		0.56	0.79	1.14					0.0086	0.035	0.2491	0.2948	0.5375	0.5674	0.0106	0.0323	0.6979	0.5421	0.2136	0.5021		100	100	100	100	100	100		Xenobiotics	Food Component/Plant	100003947	53185-12-9
	4934			homostachydrine*	LC/MS pos early	33009	C08283	HMDB0033433	441447		2	1.12	1.11					7.9671e-05	0.0011	0.448	0.4061	0.4895	0.5591	6.8904e-07	1.8124e-05	0.3079	0.3527	0.9613	0.7288		100	100	100	100	100	100		Xenobiotics	Food Component/Plant	100001550	1195-94-4
	4960			mannonate*	LC/MS polar	62864			3246006		0.92	0.94	0.95					0.266	0.3426	0.4371	0.4056	0.5401	0.5674	0.1489	0.2199	0.3281	0.3627	0.9061	0.711		100	100	100	100	100	100		Xenobiotics	Food Component/Plant	100003695	642-99-9
	5064			stachydrine	LC/MS pos early	34384	C10172	HMDB0004827	115244		1.78	1.19	1.14					0.0009	0.0071	0.2729	0.3081	0.386	0.5152	2.7861e-05	0.0003	0.1691	0.2571	0.8671	0.707		100	100	100	100	100	100		Xenobiotics	Food Component/Plant	100001296	4136-37-2
	5090			ethyl alpha-glucopyranoside	LC/MS pos early	63152		HMDB0029968	11127487		1.85	0.41	0.22					0.0537	0.1245	0.0078	0.0816	4.0787e-05	0.0017	0.1806	0.2444	9.368e-06	0.0003	0.1493	0.483		71	100	14	14	57	86		Xenobiotics	Food Component/Plant	100015965	34625-23-5
	5091			methyl glucopyranoside (alpha + beta)	LC/MS neg	46144		HMDB0029965	445238;3036743;2108		1	1.16	1.11					0.9848	0.62	0.0679	0.1766	0.1866	0.364	0.68	0.5482	0.0296	0.1001	0.6997	0.6666		100	100	100	100	100	100		Xenobiotics	Food Component/Plant	100005864
	5225			ethyl beta-glucopyranoside	LC/MS pos early	64131		HMDB0029968	121667		1.22	1.13	1.45					0.4367	0.4285	0.6305	0.4858	0.1563	0.3449	0.083	0.1462	0.1805	0.266	0.4966	0.6285		100	86	100	100	86	100		Xenobiotics	Food Component/Plant	100020377
	5942		Drug - Respiratory	clenbuterol	LC/MS pos early	64073	D07713	HMDB0015477	2783		8.94	1	1.42					3.1862e-06	0.0002	1	0.6099	0.34	0.48	2.3804e-09	2.0035e-07	0.4978	0.4558	0.4978	0.6285		0	100	0	100	0	100		Xenobiotics	Drug - Respiratory	100020948	21898-19-1
	5960		Drug - Topical Agents	salicylate	LC/MS polar	1515	C00805	HMDB0001895	338		1.07	1.02	0.6					0.8329	0.5769	0.9584	0.5984	0.1003	0.2867	0.3544	0.3814	0.2529	0.3163	0.2248	0.5061		71	71	100	43	86	43		Xenobiotics	Drug - Topical Agents	501	69-72-7
	5962			2,6-dihydroxybenzoic acid	LC/MS polar	63042		HMDB0013676	9338		0.97	1.32	1.01					0.8572	0.5874	0.1591	0.2489	0.9634	0.6898	0.2225	0.2784	0.2995	0.35	0.3297	0.5579		43	57	86	43	71	57		Xenobiotics	Drug - Topical Agents	100020837	303-07-1
	6087		Chemical	sulfate*	LC/MS neg	46960	C00059	HMDB01448	5152822		2.05	1.87	2.25					0.0764	0.1515	0.1199	0.23	0.047	0.2116	0.0068	0.0238	0.015	0.0641	0.7368	0.6774		100	100	86	100	100	100		Xenobiotics	Chemical	100002528	14808-79-8
	6178			2,4-di-tert-butylphenol	LC/MS neg	64328					0.8	0.75	1.38					0.561	0.4847	0.4558	0.4103	0.411	0.5264	0.7713	0.5836	0.9561	0.6195	0.2706	0.5331		100	100	100	100	100	100		Xenobiotics	Chemical	100021918	96-76-4
	6191			perfluorooctanesulfonate (PFOS)	LC/MS polar	57564	C18142	HMDB0059586	74483		1.02	0.86	0.95					0.8153	0.5707	0.0611	0.1694	0.4677	0.5563	0.2412	0.2942	0.068	0.1675	0.3941	0.578		100	100	100	100	100	100		Xenobiotics	Chemical	100010955	1763-23-1
	6240			thioproline	LC/MS pos early	53231		HMDB0062164	93176		1.34	1.07	1.1					0.0104	0.0395	0.5112	0.4354	0.3809	0.5122	0.0004	0.0024	0.2811	0.3421	0.8745	0.707		100	100	100	100	100	100		Xenobiotics	Chemical	100009232	34592-47-4
	6424	Partially Characterized Molecules	Partially Characterized Molecules	pentose acid*	LC/MS polar	63264	C00803	HMDB0000892	7991		0.85	0.75	1.09					0.4022	0.4177	0.1298	0.2344	0.6419	0.5967	0.8152	0.5956	0.4451	0.434	0.1621	0.483		71	86	57	71	57	86		Partially Characterized Molecules	Partially Characterized Molecules	100021467
