# Supplementary material for: Clenbuterol exerts antidiabetic activity through metabolic reprogramming of skeletal muscle cells
Source: Nat Commun. 2022 Jan 10;13:22. doi: 10.1038/s41467-021-27540-w (PMC8748640; doi:10.1038/s41467-021-27540-w)
Supplement: Supplementary file 5 — Source Data [file 41467_2021_27540_MOESM5_ESM.xlsx]

## Sheet: Fig. 1
Meister et al.
Clenbuterol exerts antidiabetic activity through metabolic reprogramming of skeletal muscle
Figure 1
a		reg. H2O			clenb. H2O
	time (min)	mean	SEM	n	mean	SEM	n	p-value
	0	65.5	3.79693	4	59.6	5.4461	5	0.428313
	5	160.5	21.4107	4	161.8	27.1577	5	0.972265
	15	275	31.1047	4	221.8	36.1004	5	0.315523
	30	288.5	13.9792	4	176.6	26.0069	5	0.009951
	60	240	18.0693	4	135.4	18.904	5	0.005735
	90	154.5	12.9647	4	111.4	7.70454	5	0.019857
	120	127.75	17.3367	4	104.8	9.49947	5	0.258268
						Two-way RM ANOVA		0.0145
b		reg. H2O			clenb. H2O
	time (min)	mean	SEM	n	mean	SEM	n
	0	126	8.13429	4	74.6	2.63818	5
	15	108.5	8.5	4	55.4	4.34281	5
	30	89.5	8.53913	4	46.4	2.94279	5
	45	93	7.84219	4	42	5.24404	5
	60	89	9.60035	4	37	3.44964	5
	90	92.25	16.3624	4	30.8	3.99249	5
c		reg. H2O			clenb. H2O
	time (min)	mean	SEM	n	mean	SEM	n	p-value
	0	0.558025	0.0259621	4	0.25118	0.0343227	5	0.000253
	5	0.95645	0.1298	4	0.85544	0.120877	5	0.588691
	15	1.0027	0.228907	4	0.72408	0.149673	5	0.324781
	30	0.949425	0.166349	4	0.54146	0.0966402	5	0.06063
d		reg. H2O			clenb. H2O
	time (min)	mean	SEM	n	mean	SEM	n	p-value
	0	132	8.77768	7	77.625	4.42774	8	6.7e-05
	15	312.429	23.9144	7	261.125	15.0053	8	0.08454
	30	373.286	38.9797	7	245	14.2503	8	0.006216
	45	352.857	33.2848	7	216.25	20.2544	8	0.003172
	60	340.429	37.5251	7	210.625	11.534	8	0.003882
	90	253.571	43.5217	7	161.125	10.1637	8	0.046103
	120	192	43.5135	7	132.625	8.9621	8	0.177152
						Two-way RM ANOVA		0.0021
e		reg. H2O			clenb. H2O
	time (min)	mean	SEM	n	mean	SEM	n
	0	166.286	7.02958	7	87.7143	12.7143	7
	15	172	6.22973	7	79.8571	19.6922	7
	30	160.143	6.0017	7	77.8571	17.7045	7
	45	141.714	11.534	7	68.7143	15.8471	7
	60	126.286	8.60983	7	65.8571	16.215	7
	90	138.571	5.4766	7	65.7143	18.2244	7
f		reg. H2O			clenb. H2O
	time (min)	mean	SEM	n	mean	SEM	n	p-value
	0	87.8	9.42019	5	84.6	10.7778	5	0.828709
	15	260	7.21803	5	168.8	11.5689	5	0.000155
	30	326.6	12.3394	5	230.4	18.8775	5	0.002741
	60	345.6	13.2424	5	213	19.4628	5	0.000491
	90	306.2	20.9222	5	181.4	17.8062	5	0.001893
	120	262.6	13.655	5	166.8	11.6034	5	0.000689
						Two-way RM ANOVA		0.0007
g		reg. H2O			clenb. H2O
	time (min)	mean	SEM	n	mean	SEM	n	p-value
	0	64.5714	5.71905	7	89	4.74693	6	0.008208
	15	259.857	24.9899	7	357.833	18.1318	6	0.010576
	30	315	9.5194	7	377	21.3573	6	0.017437
	60	211.143	14.7929	7	213	11.2071	6	0.924273
	90	137.571	15.4332	7	142	8.94054	6	0.816962
	120	106.286	11.4241	7	105.5	4.48516	6	0.953196
h		reg. H2O			clenb. H2O
	time (min)	mean	SEM	n	mean	SEM	n
	0	65.8	5.65646	10	64.4	4.60965	10
	15	263.2	17.9579	10	276.8	23.297	10
	30	302	21.0032	10	324.5	16.834	10
	45	260.1	23.6227	10	273.7	17.855	10
	60	208.2	17.8031	10	219.2	16.8765	10
	90	134.1	12.3121	10	138.5	9.25953	10
	120	95.5	6.79747	10	98.7	9.54294	10

## Sheet: Fig. 2
Meister et al.
Clenbuterol exerts antidiabetic activity through metabolic reprogramming of skeletal muscle
Figure 2
a		control			SKM-GsD
	time (min)	mean	SEM	n	mean	SEM	n	p-value
	0	66.5	6.51537	6	47.8	4.17612	5	0.046986
	15	252	17.4833	6	195.4	16.1512	5	0.044177
	30	268.333	6.72144	6	205.2	12.0474	5	0.000983
	60	172.5	10.7137	6	128.2	13.9262	5	0.030443
	90	111.667	4.57287	6	88.4	6.20161	5	0.013043
	120	91	5.4037	6	70.2	3.54119	5	0.013356
						Two-way RM ANOVA		0.001
b		control			SKM-GsD
	time (min)	mean	SEM	n	mean	SEM	n
	0	100	0	6	100	0	5
	15	58.1529	4.38311	6	68.0025	4.96698	5
	30	61.8196	4.00272	6	68.5957	4.85	5
	60	77.017	6.20627	6	79.4798	6.22184	5
	90	93.6334	5.14892	6	94.9523	3.31271	5
	120	86.0149	4.63775	6	92.6726	4.20218	5
c		control			SKM-GsD
	time (min)	mean	SEM	n	mean	SEM	n
	0	0.421074	0.0557036	6	0.341688	0.0183395	5
	5	0.59943	0.0747799	6	0.63267	0.0379998	5
	15	0.640536	0.0441792	6	0.694329	0.0356916	5
	30	0.649133	0.084254	6	0.625556	0.0366742	5
d		control			SKM-GsD
	time (min)	mean	SEM	n	mean	SEM	n	p-value
	0	90.2857	5.79702	7	71.5714	9.88712	7	0.12845
	15	234.143	14.4526	7	152.857	18.7546	7	0.004957
	30	309.143	13.7485	7	193	26.9815	7	0.002372
	60	278.143	20.2078	7	169.143	25.6927	7	0.005947
	90	236.286	17.0625	7	147.571	20.3784	7	0.005912
	120	191.143	13.5056	7	121.286	13.8025	7	0.003531
						Two-way RM ANOVA		0.0041
e		control			SKM-GsD
	time (min)	mean	SEM	n	mean	SEM	n
	0	100	0	6	100	0	6
	15	99.7902	7.5379	6	96.4908	4.98332	6
	30	72.4616	6.05528	6	61.8719	3.41326	6
	60	65.7706	5.6247	6	56.1938	6.53898	6
	90	75.8754	4.65529	6	60.0898	8.0415	6
f		control			SKM-GsD
	time (min)	mean	SEM	n	mean	SEM	n
	0	2.60334	0.438024	7	2.00179	0.365294	6
	5	3.11946	0.421427	7	3.53788	0.660548	6
	15	3.89684	0.710347	7	4.64729	0.804057	6
	30	3.93769	0.715629	7	4.8781	0.994491	6
g		control			SKM-GsD
	tissue	mean	SEM	n	mean	SEM	n	p-value
	quad	346.538	106.752	7	668.123	58.7738	6	0.0289
	gastroc	365.43	68.0855	7	636.226	37.8722	6	0.0069
	triceps	308.28	42.3849	7	455.472	56.4775	5	0.059
	WAT	31.7586	4.66649	7	25.1287	3.97516	6	0.3116
	BAT	558.039	81.0882	7	449.154	67.746	6	0.3346
	Brain	330.059	26.7671	5	371.671	57.845	5	0.5322

## Sheet: Fig. 3
Meister et al.
Clenbuterol exerts antidiabetic activity through metabolic reprogramming of skeletal muscle
Figure 3
a-d, i	All metabolites provided as Table in Supplemental Material 2
e		saline			glucose
	treatment	mean	SEM	n	mean	SEM	n	p-value
	reg. H2O	481.36	36.6438	5	639.82	57.2665	5	0.048106
	clenb. H2O	440.98	53.2523	5	582.24	12.1765	5	0.032318
f		reg. H2O			clenb. H2O
		mean	SEM	n	mean	SEM	n	p-value
		6.62857	1.75387	7	11.6714	1.40403	7	0.0444
h, j		fasted							fed
		reg. H2O			clenb. H2O				reg. H2O			clenb. H2O
	gene	mean	SEM	n	mean	SEM	n	adj. p-value	mean	SEM	n	mean	SEM	n	adj. p-value
	Slc2a1	3.13669	0.698162	5	2.9029	0.25749	5	ns	1.3356	0.18955	5	1.72394	0.128446	5	ns
	Slc2a4	103.896	3.18666	5	80.6887	2.27	5	1.46e-05	100.272	1.32518	5	82.2937	5.86886	5	0.0161
	Hk2	36.5646	5.99527	5	34.5728	3.38469	5	ns	44.1869	2.59323	5	33.8678	1.0706	5	9.35e-05
	Gpi	56.194	1.37687	5	54.3865	1.95268	5	ns	47.5247	1.83014	5	54.9979	0.742558	5	ns
	Aldoa	2503.91	118.405	5	2816.57	117.158	5	ns	2277.81	97.3781	5	2904.29	93.4527	5	0.00603
	Gapdh	2.08127	0.162669	5	4.10553	0.608402	5	0.00184	5.72461	0.624126	5	7.38687	0.363582	5	ns
	Pgk1	19.6818	1.27532	5	26.9813	0.844244	5	ns	18.8576	1.14227	5	26.1891	0.804531	5	0.0013
	Pgam2	862.337	124.182	5	1193.22	81.4194	5	ns	1626.01	93.7445	5	1797.48	70.7437	5	ns
	Eno1	1.73281	0.103136	5	2.64633	0.163557	5	0.00359	2.57519	0.100127	5	3.33839	0.17609	5	0.0186
	Pdha1	132.736	3.44534	5	132.486	6.54299	5	ns	143.613	6.0465	5	147.341	4.56745	5	ns
	Pdhx	10.8425	0.320724	5	11.4133	0.286585	5	ns	12.9302	0.536755	5	12.7731	0.618494	5	ns
	Pdk1	4.41893	0.196014	5	3.66414	0.200928	5	0.000856	5.94151	0.277286	5	4.32639	0.150387	5	2.5e-07
	Pdk2	104.232	3.51142	5	84.395	2.09249	5	1.31e-05	104.343	3.42416	5	83.1395	2.999	5	3.3e-06
	Pdk4	1008.09	118.336	5	640.748	65.9193	5	0.000725	105.026	26.861	5	37.6958	6.14598	5	0.00069
	Ldhd	9.66037	0.488677	5	9.45088	0.449923	5	ns	12.5466	0.509872	5	9.64169	0.592802	5	0.000376
	Gsk3b	10.9851	0.94907	5	6.046	0.35423	5	1.72e-08	4.60243	0.178504	5	4.01827	0.0937138	5	0.00221
	Gys1	77.3997	3.71682	5	54.2433	3.52341	5	4.19e-07	76.285	1.98881	5	59.8352	4.2785	5	0.00437
	Gyg	102.088	2.53527	5	84.6058	3.49863	5	3.86e-06	95.533	2.81	5	75.7752	3.22739	5	6.8e-07
k		reg. H2O			clenb. H2O
		mean	SEM	n	mean	SEM	n	p-value
		66.55	16.3725	4	150.72	19.894	5	0.0162
l		reg. H2O			clenb. H2O
		mean	SEM	n	mean	SEM	n	adj. p-value
	fasted	0.544	0.0454533	5	0.454	0.0416653	5	0.1892
	refed	0.482	0.0188149	5	0.322	0.0338231	5	0.0135

## Sheet: Fig. 4
Meister et al.
Clenbuterol exerts antidiabetic activity through metabolic reprogramming of skeletal muscle
Figure 4
b-e		fasted							fed
		reg. H2O			clenb. H2O				reg. H2O			clenb. H2O
	gene	mean	SEM	n	mean	SEM	n	adj. p-value	mean	SEM	n	mean	SEM	n	adj. p-value
	Fabp3	88.2443	11.8825	5	63.4842	18.0356	5	ns	115.344	14.388	5	39.01	5.89572	5	1.47e-06
	Cd36	27.6079	3.45655	5	20.7127	2.5337	5	0.041	18.9539	1.86791	5	12.6386	1.44912	5	0.00851
	Slc27a1	20.3859	2.0343	5	12.1153	1.80372	5	0.000674	12.6318	1.06541	5	5.47859	0.373168	5	1.32e-14
	Pnpla2	152.441	12.8853	5	142.417	13.4507	5	ns	51.9304	2.62047	5	39.5668	2.22841	5	0.000341
	Lipe	5.78153	0.777018	5	5.40128	1.30189	5	ns	3.08868	0.157927	5	3.99191	0.91562	5	ns
	Mgll	4.95418	0.529749	5	6.06593	0.766171	5	ns	7.00482	0.395328	5	7.0359	0.853018	5	ns
	Acss1	18.5528	4.12321	5	3.13862	0.634998	5	7.98e-09	3.94621	0.509165	5	1.41042	0.15791	5	6.15e-10
	Acsl1	22.3003	2.26765	5	18.0122	1.68625	5	0.0366	16.1248	1.17281	5	12.5944	0.921362	5	0.0127
	Cpt1b	47.19	2.08972	5	33.5986	2.68822	5	3.29e-05	42.293	2.1536	5	31.3263	1.71766	5	0.000254
	Cpt2	26.7295	1.77444	5	22.6425	1.15212	5	0.0137	26.4153	1.44687	5	20.648	0.686046	5	0.000253
	Acadm	38.3755	3.00078	5	22.8088	1.80469	5	7.2e-08	46.4732	3.12924	5	25.6206	1.74565	5	2.51e-09
	Acadl	92.4716	7.09366	5	97.1373	4.36135	5	ns	83.7967	6.47602	5	62.8888	3.04497	5	0.00211
	Acadvl	82.6013	6.71153	5	59.8797	4.31922	5	0.000377	89.2896	7.44362	5	59.2813	3.34866	5	5.14e-05
	Hadh	13.7541	1.00244	5	10.4402	0.22872	5	3.79e-05	15.7943	1.138	5	10.0806	0.541531	5	3.47e-07
	Hadha	27.8437	2.28545	5	25.038	2.04912	5	ns	29.8868	1.79912	5	21.8063	0.79732	5	1.79e-05
	Hadhb	2.6981	0.225435	5	2.35759	0.121433	5	ns	2.76577	0.143469	5	1.91873	0.118651	5	8.59e-06
	Acaa2	52.0344	5.13841	5	38.0407	4.17482	5	0.00719	72.8416	6.98295	5	45.6572	4.72283	5	0.000925
	Eci1	29.2034	2.07369	5	21.624	1.55528	5	0.000358	33.8017	1.90369	5	23.0208	0.91823	5	1.62e-07
	Pccb	22.2464	0.93304	5	19.4181	0.746175	5	0.00873	23.0453	0.64882	5	20.4943	1.11071	5	0.0471
	Crat	60.2148	1.755	5	49.3827	2.52537	5	0.000439	63.1011	0.9638	5	50.7355	2.21646	5	0.000195
	Acot2	55.9096	8.71269	5	27.1526	5.06336	5	0.000554	5.67043	0.728548	5	2.66082	0.083602	5	1.51e-10
	Acot13	39.9024	2.35429	5	34.886	1.60436	5	0.0235	56.1414	2.69519	5	46.1953	1.23963	5	0.00133
f	All metabolites provided as Table in Supplementary Dataset 1

## Sheet: Fig. 5
Meister et al.
Clenbuterol exerts antidiabetic activity through metabolic reprogramming of skeletal muscle
Figure 5
a		reg. H2O						clenb. H2O
		control			SKM-Rictor-KO			control			SKM-Rictor-KO
	time (min)	mean	SEM	n	mean	SEM	n	mean	SEM	n	mean	SEM	n
	0	97.3333	6.24322	6	113.286	7.1338	7	80.1667	3.28041	6	88.1429	3.93052	7
	15	351.167	18.7606	6	355.286	14.612	7	244.333	17.6383	6	344.286	18.6161	7
	30	303.667	13.5466	6	342.714	16.587	7	214.167	20.3608	6	282.143	11.6505	7
	45	249.833	12.5762	6	270	13.8719	7	153.333	7.57481	6	198	8.28941	7
	60	205.167	9.74822	6	225.857	9.21807	7	134.167	4.65773	6	155	6.98979	7
	90	148.167	9.67959	6	147.714	7.81852	7	113.167	6.5392	6	128.857	4.98296	7
	120	126.5	6.54599	6	122	4.69042	7	100.833	4.36208	6	111.286	6.07773	7
b		control			SKM-Rictor-KO
		mean	SEM	n	mean	SEM	n	p-value
	reg. H2O	13579	925.973	6	13267.1	1315.94	7	0.9668
	clenb. H2O	8094.17	725.273	6	11473	551.486	7	0.038
					Two-way RM ANOVA		0.0019
d		control			SKM-Rictor-KO
		mean	SEM	n	mean	SEM	n
	reg. H2O	7.75857	0.35723	5	12.6786	1.01384	5
	clenb. H2O	5.66194	0.455772	5	11.2704	0.600154	5
	adj. p-value	0.00452

## Sheet: Fig. S1
Meister et al.
Clenbuterol exerts antidiabetic activity through metabolic reprogramming of skeletal muscle
Figure S1
a		reg. H2O			clenb. H2O
	time (min)	mean	SEM	n	mean	SEM	n	p-value
	0	37.7143	1.53862	7	43.1429	2.9393	7	0.127722
	15	250.571	15.6553	7	177.286	23.8185	7	0.024492
	30	209.143	13.3174	7	142.571	12.2841	7	0.003181
	45	171.857	8.33361	7	107.429	5.042	7	2.5e-05
	60	142.429	2.61732	7	103.571	4.43394	7	7e-06
	90	102.286	3.09157	7	108	14.164	7	0.70038
	120	84.8571	4.34483	7	89	8.60233	7	0.674903
		reg. H2O			clenb. H2O
		mean	SEM	n	mean	SEM	n
b		-2643.88	911.898	4	-2703.2	297.876	5
c		-1690.93	369.27	7	-1373.86	505.512	7
d		control			STZ
		mean	SEM	n	mean	SEM	n	p-value
	fasted	48.1	2.72213	10	89.7	6.01304	10
	fed	141	4.50432	10	495.1	10.7646	10
					Two-way RM ANOVA, STZ effect			<0.0001
e		control			STZ
		mean	SEM	n	mean	SEM	n	p-value
	fasted	0.393517	0.0469271	5	0.216475	0.0194997	5
	fed	1.0509	0.260722	5	0.382231	0.0545078	5
					Two-way RM ANOVA, STZ effect			0.0177
f		control			STZ
		mean	SEM	n	mean	SEM	n	p-value
		27.11	0.4567	10	23.92	0.3878	10	<0.0001
g		control			STZ
	time (min)	mean	SEM	n	mean	SEM	n	p-value
	0	41.6	3.24962	5	91.6	8.4947	5	0.000575
	15	153.8	3.10483	5	275.8	33.3787	5	0.006596
	30	159.8	10.6743	5	361	33.6051	5	0.000451
	60	117.8	9.66644	5	337	36.0236	5	0.000371
	90	88.6	8.31625	5	303	36.6224	5	0.00045
	120	66	6.1887	5	261	49.4702	5	0.004473
					Two-way RM ANOVA, STZ effect			0.0004
h		reg. H2O			clenb. H2O
	time (min)	mean	SEM	n	mean	SEM	n
	0	423.2	17.9594	5	251.2	38.7807	5
	15	440	10.0648	5	201.2	36.4629	5
	30	306.4	18.6564	5	128.6	19.5464	5
	60	225.6	27.4674	5	99.4	17.0253	5
	90	248.6	19.8837	5	102.6	19.1275	5
	120	299.8	18.8345	5	96	21.5963	5
i		reg. H2O			clenb. H2O
		mean	SEM	n	mean	SEM	n
		-10923.2	1450.09	5	-10291.8	1924.22	5
j		reg. H2O			clenb. H2O
		mean	SEM	n	mean	SEM	n	p-value
	fasting	0.229701	0.0216441	5	0.18544	0.00821715	5
	fed	0.872975	0.162848	5	0.353665	0.0764044	5
					Two-way RM ANOVA, clenb. effect			0.0068
k		control			SKM-β2-AR-KO
	tissue	mean	SEM	n	mean	SEM	n	p-value
	quad	100	2.16282	3	25.3791	3.41612	3	<0,0001
	gastroc	100	10.3044	3	16.9212	3.19486	3	<0,0001
	triceps	100	12.2921	3	20.0642	2.73323	3	<0,0001
					Two-way RM ANOVA, genotype effect			0.0004
l		control			SKM-β2-AR-KO
		mean	SEM	n	mean	SEM	n
		17.26	0.7757	8	17.7	0.6504	5
m		control			SKM-β2-AR-KO
		mean	SEM	n	mean	SEM	n
		67.75	4.333	8	63.8	4.684	5
n		control			SKM-β2-AR-KO
	time (min)	mean	SEM	n	mean	SEM	n
	0	67.1667	2.54901	12	64.5714	5.71905	7
	15	262.25	12.2494	12	259.857	24.9899	7
	30	299.667	5.43882	12	315	9.5194	7
	60	172.083	9.12577	12	211.143	14.7929	7
	90	114.75	4.37646	12	137.571	15.4332	7
	120	89.9167	4.37877	12	106.286	11.4241	7
o		control			SKM-β2-AR-KO
	time (min)	mean	SEM	n	mean	SEM	n
	0	120.143	4.3801	14	107.667	2.29008	6
	15	72.7857	5.53726	14	73.5	4.617	6
	30	57.3571	8.20118	14	52.5	6.97017	6
	60	49.4615	6.99415	13	46	6.02771	6
	90	55.3846	6.49511	13	63.6667	2.26078	6
	120	70.6154	5.06944	13	75.8333	4.29276	6
q		control			SKM-Gs-KO
		mean	SEM	n	mean	SEM	n
		23.08	1.48	9	24.44	1.042	7
r		control			SKM-Gs-KO
		mean	SEM	n	mean	SEM	n
		52	3.551	9	52	2.309	7
s		control			SKM-Gs-KO
	time (min)	mean	SEM	n	mean	SEM	n	p-value
	0	52	3.55121	9	52	2.3094	7	>0,9999
	15	245.667	15.0693	9	234.571	8.55475	7	0.56389
	30	282.667	9.94429	9	323.857	13.1935	7	0.023306
	45	233.111	13.391	9	292.714	9.86266	7	0.004361
	60	187.667	10.9316	9	234.286	9.22139	7	0.007279
	90	104.667	4.31728	9	137.571	9.21401	7	0.003625
	120	81.3333	4.05175	9	105.857	4.45308	7	0.001178
					Two-way RM ANOVA, genotype effect			0.0018
t		control			SKM-Gs-KO
	time (min)	mean	SEM	n	mean	SEM	n
	0	123.889	3.42558	9	140.429	3.58474	7
	15	114.333	4.5	9	135.429	4.7251	7
	30	92.4444	5.34922	9	108.143	5.4223	7
	45	82.6667	4	9	95.5714	7.46055	7
	60	80.1111	5.98016	9	88.7143	7.73894	7
	90	71.6667	6.00925	9	88.2857	5.77232	7

## Sheet: Fig. S2
Meister et al.
Clenbuterol exerts antidiabetic activity through metabolic reprogramming of skeletal muscle
Figure S2
a		reg. H2O			clenb. H2O
		mean	SEM	n	mean	SEM	n
		25.0167	0.397841	6	25.6833	0.375426	6
		reg. H2O			clenb. H2O
		mean	SEM	n	mean	SEM	n
b	lean mass	85.0354	1.54344	6	85.8713	1.20871	6
c	fat mass	8.94807	1.40487	6	7.83223	0.75891	6
d		reg. H2O			clenb. H2O
	time (min)	mean	SEM	n	mean	SEM	n	p-value
	0	90	5.50973	8	65.5	6.6467	8	0.013162
	5	221.875	13.523	8	195.625	17.307	8	0.251882
	15	364.25	32.1107	8	282.75	22.9096	8	0.057837
	30	374.375	35.3118	8	241.375	21.8705	8	0.006395
	60	291.625	34.3947	8	210.25	25.6555	8	0.078728
					Two-way RM ANOVA, clenb. effect			0.0026
e		reg. H2O			clenb. H2O
	time (min)	mean	SEM	n	mean	SEM	n	p-value
	0	0.381625	0.0543001	8	0.27775	0.019613	8	0.09357
	5	0.517375	0.0452714	8	0.569375	0.0613974	8	0.506569
	15	0.552	0.0486837	8	0.491	0.0219187	8	0.272399
	30	0.6455	0.0533272	8	0.4245	0.0268182	8	0.002366

## Sheet: Fig. S3
Meister et al.
Clenbuterol exerts antidiabetic activity through metabolic reprogramming of skeletal muscle
Figure S3
a		control			SKM-GsD
		mean	SEM	n	mean	SEM	n
		21.63	0.5227	7	21.11	0.532	7
b		control			SKM-GsD
		mean	SEM	n	mean	SEM	n
	fasting	50.5714	1.96223	7	55.2857	2.79212	7
	fed	115.143	2.38476	7	114.571	4.74019	7
c		control			SKM-GsD
	time (min)	mean	SEM	n	mean	SEM	n
	0	59.7143	1.42619	7	54.4286	2.0454	7
	15	251.429	10.2629	7	247.429	8.98903	7
	30	307	16.4215	7	296.571	16.9212	7
	60	228.857	21.3513	7	218.429	14.45	7
	90	141.143	8.70804	7	134.429	7.34477	7
	120	100.571	4.5974	7	97.5714	5.42418	7
d		control			SKM-GsD
	time (min)	mean	SEM	n	mean	SEM	n
	0	59.2	6.77791	5	71.5	4.68864	10
	15	318.4	30.51	5	304.9	6.61723	10
	30	288.6	21.8325	5	276.4	16.9975	10
	45	206.6	15.5775	5	197.3	7.97782	10
	60	162.4	4.38862	5	155	8.26774	10
	90	112.8	7.26223	5	105.3	4.65248	10
	120	75.6	4.98598	5	79	3.29646	10
e		control			SKM-GsD
		mean	SEM	n	mean	SEM	n
		50.17	2.007	7	50.54	1.82	7
f		control			SKM-GsD
		mean	SEM	n	mean	SEM	n
	fasting	89.2857	7.44412	7	97.1429	9.48038	7
	fed	284.143	54.2294	7	244.286	34.9876	7
g		control			SKM-GsD
	time (min)	mean	SEM	n	mean	SEM	n	p-value
	0	61.4	10.8793	5	46	1.88562	10	0.072352
	15	316.2	16.6235	5	265.8	14.6491	10	0.055303
	30	297.6	24.8427	5	180.1	13.619	10	0.000556
	45	235.2	21.887	5	140.5	7.49407	10	0.000186
	60	173.4	11.5308	5	116.6	6.67033	10	0.000516
	90	123.8	8.2365	5	83.8	4.1894	10	0.000312
	120	84	8.63713	5	71.2	3.54589	10	0.123916
					Two-way RM ANOVA, genotype effect			<0.0001
h		control			SKM-GsD
		mean	SEM	n	mean	SEM	n	p-value
	fasting	66.5	6.51537	6	47.8	4.17612	5	0.046986
	fed	120.167	6.37399	6	116.4	4.15452	5	0.648252
i		control			SKM-GsD
		mean	SEM	n	mean	SEM	n
		21.23	1.142	6	22.24	0.7972	5
j		control			SKM-GsD
		mean	SEM	n	mean	SEM	n
	fasting	0.388762	0.0120681	6	0.361371	0.0291652	5
	fed	0.91642	0.151574	5	0.997288	0.129547	5
k		control			SKM-GsD
		mean	SEM	n	mean	SEM	n
		57.49	1.762	7	58.1	2.132	7
l		control			SKM-GsD
		mean	SEM	n	mean	SEM	n	p-value
	fasting	90.2857	5.79702	7	71.5714	9.88712	7
	fed	204.429	24.7423	7	124.571	14.0558	7
					Two-way RM ANOVA, genotype effect			0.0128

## Sheet: Fig. S5
Meister et al.
Clenbuterol exerts antidiabetic activity through metabolic reprogramming of skeletal muscle
Figure S5
b, f, i		fasted							fed
		reg. H2O			clenb. H2O				reg. H2O			clenb. H2O
	gene	mean	SEM	n	mean	SEM	n	adj. p-value	mean	SEM	n	mean	SEM	n	adj. p-value
	Slc16a6	0.951754	0.0868568	5	2.38087	0.0481116	5	1.86e-15	1.97077	0.125361	5	2.96182	0.0218564	5	1.5e-05
	Bdh1	4.77882	1.41674	5	2.91588	1.49793	5	ns	7.59817	1.86987	5	5.97696	1.61521	5	ns
	Bdh2	0.067316	0.0134125	5	0.086572	0.0236882	5	ns	0.09071	0.0176012	5	0.098536	0.0140481	5	ns
	Oxct1	59.9445	4.24152	5	41.479	4.39851	5	0.000809	96.7702	6.41446	5	63.9137	6.04269	5	0.000456
	Acat1	29.819	2.13708	5	24.9498	1.24001	5	0.00994	32.9706	2.13637	5	25.6975	1.03627	5	0.00193
	Cs	90.8563	3.16121	5	77.5755	4.05441	5	ns	103.411	3.05989	5	92.3679	3.01481	5	ns
	Aco2	129.873	7.90865	5	88.5961	4.40527	5	7.62e-07	132.037	6.67966	5	96.1146	3.95589	5	9.68e-06
	Idh2	15.5011	3.70438	5	3.68358	0.791927	5	1.51e-05	17.3507	2.13034	5	4.45036	0.683558	5	2.82e-10
	Idh3a	66.3758	2.67942	5	53.563	3.54005	5	0.00365	87.4281	2.66813	5	73.3916	3.09864	5	0.00352
	Idh3b	60.458	2.72998	5	50.0093	2.28007	5	0.000309	75.2822	3.30635	5	58.4201	2.3059	5	0.000127
	Suclg2	6.59209	0.406711	5	6.38546	0.21794	5	ns	8.60201	0.451546	5	7.17476	0.397225	5	0.0134
	Sdha	68.7564	2.85577	5	52.0114	2.32127	5	7.6e-06	77.9823	3.43296	5	61.5776	2.57067	5	0.000515
	Sdhc	44.64	2.35183	5	40.1545	1.22492	5	0.0113	58.5584	2.0794	5	48.0092	2.05662	5	0.00121
	Mdh1	60.1998	3.9731	5	51.3817	4.24883	5	0.0332	86.1861	6.77071	5	66.0401	5.43243	5	0.0245
	Mdh2	98.4509	4.61465	5	83.1352	4.53296	5	0.00433	127.34	5.93564	5	105.96	4.08368	5	0.00555
	Acly	1.27123	0.14458	5	1.26086	0.0817231	5	ns	1.30477	0.0678843	5	2.55804	0.5207	5	0.00163
	Acacb	45.7705	2.98933	5	33.9437	1.59016	5	5.8e-05	25.9507	0.663197	5	21.3524	0.731852	5	0.000158
	Fasn	1.96155	0.294038	5	1.57044	0.698729	5	ns	1.56162	0.348898	5	8.49403	3.47419	5	0.00517
c, e, g	Table with all metabolites detected by Metabolon available under Supplementary Dataset 1

## Sheet: Fig. S6
Meister et al.
Clenbuterol exerts antidiabetic activity through metabolic reprogramming of skeletal muscle
Figure S6
a, b	Table with all metabolites detected by Metabolon available under Supplementary Dataset 1
d		fasted							fed
		reg. H2O			clenb. H2O				reg. H2O			clenb. H2O
	gene	mean	SEM	n	mean	SEM	n	adj. p-value	mean	SEM	n	mean	SEM	n	adj. p-value
	Phgdh	0.297312	0.0602154	5	0.33913	0.0660588	5	ns	0.234766	0.0387575	5	0.508482	0.0909197	5	0.00953
	Psat1	0.26921	0.0321123	5	1.06994	0.291095	5	1.98e-06	0.254208	0.0383462	5	0.675566	0.119926	5	6.87e-05
	Shmt1	1.64032	0.154147	5	1.53825	0.0731458	5	ns	1.65909	0.104646	5	2.20872	0.257854	5	ns
	Gpt2	30.9106	2.17783	5	22.3481	3.26483	5	0.0318	20.7426	1.84799	5	20.3213	1.48737	5	ns
	Glud1	21.4125	0.843498	5	19.6588	0.786802	5	0.014	22.295	0.824929	5	19.1586	0.441087	5	0.00244
	Got1	116.62	16.4741	5	82.7959	10.8408	5	0.0273	124.225	10.2757	5	89.117	9.65538	5	0.0189

[truncated: 4 more sheets: Fig. S7, Fig. S8, Fig. S9, Fig. S10]
